# Supplementary material for: CRISPR/Cas9-mediated gene knockout screens and target identification via whole-genome sequencing uncover host genes required for picornavirus infection
Source: J Biol Chem. 2017 Apr 26;292(25):10664–71. doi: 10.1074/jbc.M117.782425 (PMC5481571; doi:10.1074/jbc.M117.782425)
Supplement: Supplemental Data [file 10.1074_M117.782425_jbc.M117.782425-1.xlsx]

## Sheet: Oligo Database
No	Gene ID	Target site
1	1234	TCACTATGCTGCCGCCCAGT
2	1234	TTGACAGGGCTCTATTTTAT
3	1234	GGTGACAAGTGTGATCACTT
4	114783	GAGGCTCAAGCTGCCTTACG
5	114783	CTCGTCTGACAGGTGGCGGT
6	114783	AGATGTTGCTCTCGCGGCTC
7	114780	CTGCAACGCCTCCACAGCCC
8	114780	GATGGCAAAGCTCGTCAGAA
9	114780	ACTGACCAGGCATGCCTATG
10	28996	TGGACTCAAGCGTAAGAGCG
11	28996	TTAGGTTGTGTGGTCCGCCG
12	28996	CGATGGTCTGCTCGTAAGGT
13	28999	ACGTCATCAGGATCACCCAA
14	28999	CTTGGACTTCCTATTGTCCC
15	28999	TCGTCGCCAAAATGCCCAGT
16	5989	CCCGCACCCTCGCAGCCAAC
17	5989	ACGTACTGCTTCTGGCCACC
18	5989	CTGCAGCTCGGTGACATATT
19	55294	AGTGGAAGTATGCCCATATA
20	55294	CAGATCGGACACTCAAAGTG
21	55294	AGAACATTAGTGGGACATAC
22	51268	TACCCTCTGCCTCGACAGAT
23	51268	CCCAAATATTCGGTTGCCCA
24	51268	GGGCTCTTGGACAATTCCGG
25	5980	ATGCAAATCATCTCGTGAAC
26	5980	AATGCACAACAGAAGTTATC
27	5980	GAGAAAGCATACAACACTTA
28	5981	CTTGTCATGGGTCGTGATAG
29	5981	ATAACGTTCAATTAGAGACT
30	5981	ATTTGTAATCACAGGCGTGC
31	5984	AGCCAAACCCGTTCCCTGGG
32	5984	CTCTCCGCTACTTCCCGCAC
33	5984	CTCCTCGATCCTTGGTCAGC
34	55613	TTCTGACCTTGTGTGCCATG
35	55613	CTAAAACAAAGTGGGCCACC
36	55613	GGACAACCCAGGCTAGTGAT
37	53905	TCTGTGCGGGAAAACTTCAG
38	53905	GCCCTCTTACACCAAGGCCA
39	53905	ATGTCCTGCCAGCGGGTAAT
40	6794	CGGCTGGTAGATGACCTCGG
41	6794	CTCATCGGCAAGTACCTGAT
42	6794	GTTGCGAAGGATCCCCAACG
43	6795	CAGTCGATGACTTTGAAATC
44	6795	TCCCAAATTTCCCCTTGCCC
45	6795	TGTGTACCTGGCTCGGCTCA
46	6792	CATGTCCACGGACTTTCCAT
47	6792	GTCGGTGGGCTGTATTCTTG
48	6792	ACAGTAATCCTCGCTTCCAT
49	6793	GAAGTCCCGACCCGTGTCAA
50	6793	GCCAGGCCGTTCTCATTTCC
51	6793	AACCACCAGTCCCCCAGTCG
52	221687	CAAAGTCTATGATCTTGTAG
53	221687	GACAGACAATGACACCTTGT
54	221687	AGGCTACTAACTTCATCATC
55	56124	GGTGAGTGAGCTGTCTTCGC
56	56124	ATACAGCACACAAGGCTCAT
57	56124	GATCATTTATATCCCTGACC
58	56126	ATACCGTTAAGTCCTCCATC
59	56126	GACAACGATGCGTACAGTAG
60	56126	CTGCCCATACCTTAACAATA
61	56129	GCCGCCGTCTAAAGCGGTGA
62	56129	GACCGCCCTCGTGCGCATTC
63	56129	GAGCGACCGCACAAAATCAG
64	165829	ACCTCCTTGTACTGGCTGCT
65	165829	ATGGTTAAGGACTGATTCAC
66	165829	CCTGCTGTATGGTGCCTACC
67	272	GTGCATCATCCAGGCAGTAG
68	272	TACTTGGTCCACATGCAGGG
69	272	TAGGTCTCCAGGTCGGGGTA
70	81855	GGCGGAGTCATACACATACT
71	81855	CCATCCGGACACAGGGGAGA
72	81855	GGGCTGACATGCGGCCAATC
73	9529	GTCCTGATTGCACTTCTGAT
74	9529	AAGTTGATTTTGGCAACGGA
75	9529	GTGCATCCTCGGAAAGCGGC
76	9254	TCGACCTGTACGATGTCCGA
77	9254	CTTCTTGGGGGCTCGCCACG
78	9254	AGGAGTCACTCGCTACTACC
79	378807	GGAGGTCCATTGCTGCCACC
80	378807	GGACTCAGGAGGACCGTATG
81	378807	TTGCTCCTCTGGCCGACCGT
82	83852	AAGGGGTTTTATAACTCACG
83	83852	AAGGAGTCTACGAAACGTGG
84	83852	ATTCCGAGCCAACTGAACAT
85	139189	CATCCTCAACAGAGTGGAGC
86	139189	CAATGATCTGGCTCGTGTTC
87	139189	CAGTTGGCAGTCATCCCACT
88	26020	GAGGCTAGGTGTGTATATCC
89	26020	CGCTTCACAGCCCTGGACTT
90	26020	CGCAGTAGTCGGGAGCTCTC
91	80271	GTCTGGCTCCGTCTTTTGCT
92	80271	GCCTCCGGACGCATCTAGAA
93	80271	TGGACGGAGACCGGGACAGA
94	26576	ACTTGGTGTGGAGGTAGTCC
95	26576	GTGTGGGGGACGCTTACATC
96	26576	CCACGGAGTGGCAACAGGCA
97	55585	CCCACGGGGGTCGGTGCCTG
98	55585	ACTCGCAGCTCAGCTCGTCC
99	55585	CTCGTGGCCGCGGTGGAAGA
100	22876	CTAGGAAGAACGTAATCTAT
101	22876	ATTGCCTCAGCGCCTCGATT
102	22876	GGCGACGTACACATATTGAC
103	84699	GTCGATGGGGTCCATGGAGC
104	84699	GGACGGCATCCTGAGACACG
105	84699	CGAGGGCTGGGGTCACGTCA
106	138046	ATTCTTATTGGTGACGTTGC
107	138046	TTTCATCGGCAATCTAAATA
108	138046	TGGTTGGCCGGCGATGACTC
109	84693	TAAGAATATTCTGGGGGCCC
110	84693	TTCCAAATCTGGCACTGCTA
111	84693	GACAGGTTCTGTGTGGAACC
112	84695	AGCTCTGAGTGGCGCTCGCA
113	84695	ACACCACGCTGGCTGCATGC
114	84695	GGTGGGCGCCGCCCTTTAGA
115	90317	CTTGTGTACAGTTAGTAGTG
116	90317	AAGGCTGGAAGACGCTTTAA
117	90317	ATCAAACTTTGAGTCACGTC
118	90993	TGGAACCCTTCCCGGCCGAC
119	90993	GTTCCCCGGATCCAGCTTCC
120	90993	CTTGGGGGATCTGAACGAGT
121	2683	CCGGGGAGCTCCGGACCGGA
122	2683	TGTGGAGACTCCGACCAGTT
123	2683	GGCCAGCCAGGTAGTAAACG
124	91	TGGTTCGGGCCACTGTGCGC
125	91	TTATTGGCAAGGGTCGGTTT
126	91	GTGAAGAACGGTCTTGGTTC
127	90	ACGCCTCAATCCCCGAGACG
128	90	GGTTGCGCCTTTTAAATTTT
129	90	TAATGAGGCCAACCTCCAAG
130	93	CAGCACCGTGAGCAGGGTGG
131	93	CTACTCACTGCTGCCCATCG
132	93	GCGATGCCGGTACATCCAAA
133	92	CGGTTCAACACCAGTTTGAT
134	92	GGCGGCATTGTTTTGCTACC
135	92	AGTGAAACAAGGTTGTTGGC
136	94	GGGCCCCGAGACGGCTTCAC
137	94	GTGAGAGCCCACATTGCAAG
138	94	TCCCGCAGCCCCGATGTTCC
139	83479	AATAAAGCTCGCATGATAAC
140	83479	AAGTTGTGATTTAAGACCTC
141	83479	TTCAAGGGCAAGAAGTCACC
142	57492	CGGGCTGGCAGCGGCGTACT
143	57492	CGCGCAACAAAGGAGTCACC
144	57492	GATCTGCCCATGGTCGGTCC
145	53637	CGCGCTCTGGTTCGCACGGG
146	53637	GCGTGAGCGGCCCCGACAGT
147	53637	ATGACCTCGCTCACCGGCGC
148	84727	GGGCAGCAACAGCGAGTCGT
149	84727	GTAGTGGTCAGTCTGCAGCG
150	84727	AGTCTTTGGGGTTCCAACCG
151	222663	GTGGTCACAGGTTCGATCAA
152	222663	TTCCAGTGTCTCTGCCATCG
153	222663	TTGTATGGTATCACCCACTG
154	133522	ACAGGCGTGGCCAGACGGTA
155	133522	CTCCCCTGGTCGCCCGTCCT
156	133522	GTCTCCGAGAACGCCGCACG
157	29763	TGAGAAGACCGCCCAGACGA
158	29763	AAGCTACCACGCAGCCCGGA
159	29763	CCTTTTTCACGGCGGCTGAG
160	1173	ATGGATAACATTGACCCGAA
161	1173	ACGTTAAGCGGTCCAACATT
162	1173	TCACGTCACACATCTTATAG
163	79191	GTATGGCCAGTACCAGTTCG
164	79191	CGCGGCCGGATGCTGCACCC
165	79191	ATGGGCAGCTCCGCGGCGTA
166	23509	TGACCCGATGGTAAGCCTGG
167	23509	AGAAGCTGGCACCCACCCAC
168	23509	AGTATGCCACCCGCTTCTCA
169	23054	ACCCCCCGAGCCAAAATCTT
170	23054	GAAAGGATCATAGGGTTCTG
171	23054	GCATCATATTTGGCGGCCCG
172	23051	TGGGGCAGTTCCAGTCAGCC
173	23051	TCCAGTCGACAGCTTTGGTA
174	23051	GCCAGACAATCATGTGGTTG
175	1179	AATTGTGCTGCTGACGGATG
176	1179	TATAAGTGGGTGCTTTAACG
177	1179	TCATCCACACAGTCGCTTTG
178	1178	CATGAACAGCCGTGAGTATG
179	1178	CACGACGACCAAAGCACACT
180	1178	GAATGAACCATATCTGCAGG
181	116179	TGTGAAGTACGGACAGTGCT
182	116179	GGCTGACCACTGCTGTAGGA
183	116179	ATACACCACGTCGTTCCGCT
184	7188	ATTCTGGCGGATGAAACCAC
185	7188	GTACCAGTTTGTGGAGCGGT
186	7188	CTTCACAACCCCCACCAGAC
187	22953	TCATCGGGGTCATTATCAAC
188	22953	GCAACCCCAAGTACTCCTTC
189	22953	ACGAGGCAGGCACGTGCTTG
190	7181	TTACAGAGATGTATTGCGTT
191	7181	TGCAGTATTGACAGCGGTTT
192	7181	AATTTAGTATATTCATGTCG
193	7182	AATCCAGATAGTCACCGCAG
194	7182	AGTTCCAGCTCCATCTGGGC
195	7182	GCTTGGCGCTGGATGTCTCT
196	7185	TCCTCCTGGCTCTCGGAGCA
197	7185	ACCTGGAGGTCGATTGCTAC
198	7185	GAAACAGTGGAAGGCCCGGC
199	7186	GGACATTCGGTCAGCATGAG
200	7186	CCTGGTCCGCCTTGGTGAAA
201	7186	CCTGAGCTGCCGGCATTGCC
202	7187	TCAGTGTGCAGCTTTAGCGG
203	7187	CCCTGAACAAGGAGGTTACA
204	7187	AGCCCGAAGCAGACCGAGTG
205	875	CGATTATCGAGCCGACATCC
206	875	CAGCATCCTCAATCATCCGC
207	875	TGTGAGTTCTTCAACGCGGG
208	79849	CAGCAACACCCGAGGGCTGC
209	79849	GGCACGGCATGCACATGACG
210	79849	CTTTCACTATGTGGCACAGC
211	8549	CGACCGGGGGCAGCTCTCCC
212	8549	CACTGTCATTGCGAGCCCGA
213	8549	CAGGGTGGACTGCTCCGACC
214	8019	CATCACTGCAAACGTCACGT
215	8019	GGCAGCGATGACGGGCGTCT
216	8019	CGCTCTGAAAGGGGGTCGCT
217	871	CTCGGCAAGCGTGGCCGCCT
218	871	CGCAACGTGACCTGGAAGCT
219	871	CTGAGCTGGGTCCGTACAGT
220	8013	AAGCGCGCGCCGGCCACCGT
221	8013	CCACCTCGGCTACGACCCGA
222	8013	GTACGGGTGGCTCTCAAGCG
223	8542	AGATGAGCTCCGTAAAGCTC
224	8542	GACAAAAACTGGCACGATAA
225	8542	GGGGTTCAGAAGGTCCACAA
226	7456	AATCAAGTCCGCACAACCGG
227	7456	CGGGCCTTGGGGGCGGCATT
228	7456	AAGGCACAGGAAACCTCCCT
229	7454	GTCCACTGTCGCCAGCCCCA
230	7454	TCACGAGTTCACGATACCGT
231	7454	CCAGCTGATAAGAAACGCTC
232	7453	AAGAGGATTTTGTGGACCCA
233	7453	CCAGCACCTACCAGTAATCA
234	7453	TGAGCTACAAAGCTGCCGCG
235	7450	AGCTATGCCGCGGCCTGCGC
236	7450	TAGCGGCAGTTCCGCAGGTA
237	7450	ACGATGGCAGGCCTCGAATG
238	4593	ATGGGAGGACGAGTTATTTT
239	4593	GGATTACCCATTGTAGTACA
240	4593	ACCATCAGTGTCTTGGATAA
241	2035	TAGCGCAAGAAATTTGCTTT
242	2035	CCAAATTTCGATACAGTGGC
243	2035	TTGCTGTACGCTCGAAGTGT
244	23657	GACCATCTGGACGGTGTGTG
245	23657	GTGTTCTGGAGCACGCCCTT
246	23657	TCCCGTTAACATTTCCCTGC
247	4591	CATGAGACGCCGACGAAGTT
248	4591	CGTCACTAAAGTGAATGAAG
249	4591	CGGACATACCTTTAAACCTT
250	4848	ATAAGCTGCGATTTAACTGA
251	4848	AGCCACGTCACGCCAACAAC
252	4848	GGCGTGTGAAGTGACATTGT
253	2744	CGCCGGCACAGGGTGACCAA
254	2744	CGCGCGACTCCACCCGTGGT
255	2744	GACGCGTTTGGCAACAGCGA
256	2747	TAACGGATACCTCCCTTGCA
257	2747	CAGTGGTTGATGTGCCGTTT
258	2747	TTCATTTTCGGTATAGTTCT
259	4595	GCCATTGCCTCTATCGCCTT
260	4595	TGTAGCGCCCCACGCCAGGC
261	4595	GCTACTATTCTCGTGGCCGG
262	10885	TATGTTGCTAGTGCGGTCTT
263	10885	ATTGTCTTTGTGACACTTCG
264	10885	ATGAAAACGTGTTCACAAGC
265	10886	AGACTGGACTGGTTTTATTC
266	10886	CCGGGAAGACTGGCCAAATC
267	10886	GGATTGGAATTTCACTCTTC
268	10887	GTCATCCATGAACCCCATGG
269	10887	AGCAAAGAACGTCCTGGAAT
270	10887	CAGTTTCTTGTAGCGGACCA
271	84909	TCAGAAACAACCGTGAGCTC
272	84909	CTTTGCCTGCAAATCGTTGG
273	84909	CTGAAGGGCGATCGGTTACA
274	23650	GCAAGAGGTCGCCGTACGCA
275	23650	CGTCCCCGGACTCGACAAAC
276	23650	GCCACTCATTGCCCGCGAAC
277	10888	CAAGAACCAGCGAATGCACT
278	10888	ATGAGCAGGGCTTTCACCGT
279	10888	TCCGACTGGCAGAACTTTGT
280	4598	GAGGAATGTTCTCAAGTTCA
281	4598	GGCTTCAACCCCACAGCAAT
282	4598	TACCCAACATTGGTATCAAG
283	50674	CAGCCGGCCTAAGAGCGAGT
284	50674	GCAGTTCCCCCGTGTGCGAG
285	50674	GGAAGGACCGCTCCGTCTCA
286	4734	AATGCCAGACTCACCATTTT
287	4734	ACATCCAAGTTACTTGACGG
288	4734	GAAGGCCTGGTTGCTATACA
289	266675	ACAAGGAATTCCTCCTCTTT
290	266675	GGCCAGAGAAACCTCCGAAG
291	266675	ATACACTCTCAAAGTGGCGG
292	81537	AACTCGCTGACGGGCGAGGA
293	81537	AGCCCGTTCCGCACGCCGTT
294	81537	GCACTGATTGCGGTCGCTCC
295	6532	CTCAGTGATTGGCTATGCTG
296	6532	ACTAGGGTGGTGGTGGTCGC
297	6532	GAGTCCGGGCAAATATCCAA
298	4843	GGGCACAGAGATCGGAGTCC
299	4843	AGCCATTGAAGGGGCACCCT
300	4843	ATACGAGTGGTTTCGGGAAC
301	65268	CGATCTTGACGTCACTCTCG
302	65268	CAAGTCCATCCGTGACCGCG
303	65268	GCGCTGGTCGGCAACGTAGG
304	65264	CTTCATAAGGAGTGTCAAAT
305	65264	GCGGACACCGAAACACGAAC
306	65264	GTCATCAGTTTGACCCGAGG
307	65266	AGCGGCGCGCTCGGCGAGGA
308	65266	CCGCCGTAGCTCAGTCGACT
309	65266	TAGCTCCAAAGAACCCCCCG
310	65263	ATGGCGGGGGCCATCGCGCA
311	65263	AAGCCCACGCGCCGCGGAGA
312	65263	CGGCGTCCGAGGCAACAAGA
313	391	GTTCTCATAGGACGGCGGAC
314	391	TGACGAAAACGTTGGTCTGA
315	391	CACAGTGAACCTGAACCTGT
316	395	ATGCAAGAGGACGCGGCCCC
317	395	GGGAGCGCTCAGACAGCACT
318	395	ACTTCCGACTGCAGCATGTC
319	394	TAAGGCGATTTGGCATCAAC
320	394	ACTGCCGCCTTTAAACCACA
321	394	TGGGTTTCATTAAATTTACG
322	2308	CATGAGCAACCTGAGCTTGC
323	2308	TTGGCAGCCGCGCTGCCCGA
324	2308	GAGTTGGACTGGCTAAACTC
325	4728	GTTCCCGGAACAGGTAGCTC
326	4728	ATCAACTACCCGTTCGAGAA
327	4728	GCTGCGCCGGTACCCATCCG
328	2303	TAATTCTGCTCGCTCAGGTA
329	2303	AGCCCCATGGGCGTCTATTC
330	2303	CACCAGGTCCTTAGGCGCCG
331	2305	TGCGGACTCGCTTGCTATGG
332	2305	CTCATGAGGGAAGCCGCCAG
333	2305	ACCACGGGTCAGCTCATACC
334	2304	GTTGCCCTTACCCGGGCGGC
335	2304	GCGGAGGACATGTTCGAGAG
336	2304	GGCTTACATGCACGACGCGG
337	2306	GCGGGAGGCTCGTGGCCGTG
338	2306	CCGCGCTCTGGCGTCCCGGG
339	2306	CCCGGGCCGGGACCGCCGTC
340	116369	TATTGCTAGGACTATTATCC
341	116369	TTCAGATCTTGTGTGTTTAC
342	116369	GACGACATTGCAAAGGCCGA
343	11280	GGGAATGGATCGAAAATATG
344	11280	GATGCGGAATACCACTAGGA
345	11280	TGTTTACGGCACTGGCACAT
346	11282	ATGATGTACGCGCAGTCCAA
347	11282	GCAGTAATCGAGGTTCTGTT
348	11282	GCCCAGAATGGATCTCCGTG
349	11284	AAACCCCGGCTGGGAGAACT
350	11284	GGGGTGCCAGGCGGAGTATC
351	11284	CCACCCACTGACCCTGCGCT
352	3748	GTGCGGGCCCCTGTTTGAGG
353	3748	GTCGAAGCGTGCCGCCGCCT
354	3748	GCGTCGAGCGGTACGTCTCA
355	3749	CGACTTGCGCCCGCGGTAGG
356	3749	TCCGTCCAAAACATGTCTGA
357	3749	GGTTCCCGGTAGGGTGCGCA
358	3746	GCCGCCAGGCCGGCCATCCG
359	3746	CCGCTGGCAGCCGCGCATCT
360	3746	CGCGCGTAGCGGGACGAGTA
361	3747	CTGGCGGCTCTGGACGAGTA
362	3747	GAGGCTGCAGCCCCGCATGT
363	3747	CCGACGGCAAATCTGGCCGC
364	3744	GAGCCAGTGGTCCTAAATGA
365	3744	GGGGGGTCAGCATAGTCTCC
366	3744	GCTGGTTGAGTCGAAGTCTG
367	3745	TCTACCCCAAGACTCTCCTG
368	3745	GCGGAGGAGCTACAATGAGT
369	3745	ACTCAATGCCATTGACTTGT
370	3742	TTACCCCAGTTCCGTGTAGA
371	3742	TTCATCATGGCATCACCCCT
372	3742	CCTCCTCACTCAGTACTCTT
373	3743	TGGAGACGCTGTGTATTTGT
374	3743	CACGAAGAACGGGTCATTGA
375	3743	GCTGGAGCCATTCAGCGGAG
376	3741	ATCGCCTCCTCTGACGGTCA
377	3741	AGAGCTCCAGTGTCCCCCGA
378	3741	CCCAAGGAGCCGGCGCCAAA
379	4621	TCTGGAATTCCACACGCATG
380	4621	GCCTGGCCAAACTAATCACC
381	4621	GTTCTTCAAGGCTGGCTTGC
382	4624	GTCATTGCTGAAACCGAGAA
383	4624	GCACTCAGTGCGAATGTCAA
384	4624	GACGCTCCTTCTCTGACTTG
385	4625	GCCAAGATCGTGTCTCGAGA
386	4625	CTTCTTGAGGTCAAAAGGCC
387	4625	GATTCGGAGATGGCAGTCTT
388	4627	CATGGAGGCCATGAGGATTA
389	4627	CATCCCCGGGCAGCAGGACA
390	4627	GTACGGCTCCAACAGGAGAT
391	4628	CCCTAACCGAATAGTTTTCC
392	4628	GACAGATTCGGATCCCTTCC
393	4628	AGGGCATGTTTCGTACCGTT
394	4629	GCCTTCCAGGCGATGTGTCG
395	4629	AATCTCGCTCCTCCTCTAGG
396	4629	GCCCTATCCTGTATAAGTTG
397	57661	CACAGGCGCCCCCGCGGTGC
398	57661	CAGGCTCGGAACTTGTCAAA
399	57661	CTTGTTGGTGCCGTTGAACC
400	51107	CGCGTTATCATCCTGGTCGC
401	51107	AGTGATCAAGAAAAGCGCGA
402	51107	ATGGGGGCTGCGGTGTTTTT
403	51105	GATGACTCCAGCGCTCAAAA
404	51105	TTCTTAGTGCTGGTCTCTCA
405	51105	TTAATTGCTTCAATCTTGGC
406	51100	CATTCAGACAGCGAAGGTGA
407	51100	CTGTGCATAGTAAGTCATCT
408	51100	TCTGGAGGTCCAACATATAC
409	63904	CGCCATTGTCAATGCCTCGG
410	63904	GTGGTCAACGTATTCTTCGA
411	63904	GAGTCACGAGCATCGGTAAC
412	178	GACAGTGTTAAATTACGCTA
413	178	AGTTATCAAGACGTACTCCC
414	178	CTACGTGAAGAGGTGTTGAG
415	80108	TATCTGGCATTCTACTCTAG
416	80108	GATAGTCATCTGAGCCAAGT
417	80108	AAAGCATTCCTATGGTAAAA
418	79370	GATGTCTGGTGTAGTAGGCG
419	79370	TTCGCAGAGCACGCCTGCCA
420	79370	ACTGCTGGCTGTGCGAATCT
421	10469	TATCAGATGCGCCGGCCGGG
422	10469	TCGACCCATGGGGTAGGTTG
423	10469	GAAATTGGATTCCACTGCCG
424	256356	CGTCTATGACCGGGCGGCGC
425	256356	AGCACGAAGCCGGGGTACCG
426	256356	GTCGGGGCTGCTCACGGACC
427	10392	CGGGACACTCTGTGCTCGCT
428	10392	CGGCGTGGAGGGTCTCCACT
429	10392	GTCAGGGTCATCGTGCAGTC
430	10395	ATAGACTGTGTCAACTACGA
431	10395	TCTGGCGCAGAGCCTGAATC
432	10395	TGGGCTCTTCAGAAAATCGG
433	6811	ACGGGTCTGCAGCGACTTGC
434	6811	ACGGATCAGGGTGTCTACCT
435	6811	TGATCCCGCGGAAACGCTAC
436	6812	GCTGGGAGCGTGCCTTGTCT
437	6812	CAAAGCCTCGATCCAGGATC
438	6812	TAGCCTGAAAAGTCAATTCA
439	9757	GCACCAGGTGTCGTGATGCT
440	9757	TGCCACGTCTGTGGACGCAA
441	9757	CAACCCGGGCCACGCGCAAA
442	9752	AGCGTTTTGATAGTCAACTG
443	9752	GTAAAAGAGGACGCACAACT
444	9752	GACCTAGACGCAGATGCCAA
445	10575	CGGCGGAAATGTTGCTGAAG
446	10575	TGGCTTGTCGCGGTCCTGAT
447	10575	TGCCCGAGAATGTGGCACCC
448	10576	TTGACGGAATTTAACTTCAT
449	10576	GTGATGAGTAAGAAGTTTTG
450	10576	GTTCTCAGACTGAAAGGCTC
451	10570	CATCAGGCCGTGGGCGTCAA
452	10570	GTGGCGTTGACGTCCACACA
453	10570	CGTCAGCCGGTGTCATGCCC
454	9759	TGCTCTAAAAAAGCGTCCGT
455	9759	CGTCTTTCCTGCGTAACAGG
456	9759	CGAATCTGAAATTACGGTCC
457	24148	GGGTCAGCTTCTCATAGCGT
458	24148	CGGAGAGAACCATACCTCAG
459	24148	GGTCTTAACACACCCTATCC
460	8841	TACGGAAATTACTTCTTCCC
461	8841	CCTCACTGACCGGGTCATGA
462	8841	ATGTCAATGTAGAGCACCCG
463	8842	GATGGATGCACCAAGCACAG
464	8842	CCAGCGTGAAAACTAGCCTG
465	8842	TGCTAAGCTGTGTACTTTGT
466	8844	GAGTTCATTGGATGCGCGGC
467	8844	GCTGGCGTGCAGGGGAATAC
468	8844	AGACTCATGGGACTTGCTCC
469	115019	CACGTCGTAGCCGTGCTTGT
470	115019	TGACGTAGCTCACGATGGCT
471	115019	GTGAGACCACAGGCGACACC
472	493829	TGGCCGCACTCGGCTGTCAC
473	493829	CTGCCTAGGCCGCGTGGCCG
474	493829	AGAACGGTGCCATCCGCCGC
475	136853	ACCGTGTGTGACGACGACTG
476	136853	CACTGTGCAGGATCTCCACT
477	136853	AGGGGGCGCGAACCTGTGTC
478	149461	ACATCCAGAGCCCTTCATAG
479	149461	CGACGCCATCATCACTGCCG
480	149461	TAGGAAGACTGCTTCCACTG
481	169611	GATGCACTTGCAACGGCAGT
482	169611	CGTGTAGCCGAGTGCGCAGT
483	169611	CATCTTCCACTCGTTCTCAC
484	1769	TACTATCCAGTTGCAGTCCT
485	1769	AGCCCATCAGGTTCAGATAG
486	1769	TGCACGAGTTTCAGGTTCCA
487	1760	GATTCCACGGCGGAGACCTA
488	1760	CTGCCCATAGAACATTTCAT
489	1760	CGGGCCCGAGTGTGACTGGT
490	1761	TTGCTGAATGCCTCGTCGTT
491	1761	GCCCCCGGGGTACCGCCGCA
492	1761	GGGGCTTTGGCAAAGCGTCT
493	1767	AGTTACAAGGAATACACTAG
494	1767	TGAAATGAGAGAGTAACTCG
495	1767	TGTCGTCAAAAGCAGGGCAT
496	404281	TCGTACTGGACGCTTTCCGT
497	404281	CCACAACCATCCGCCATTGA
498	404281	CTCTTCACGAACACGGGCTA
499	1544	GCAGGACGTCCCCGTAGCGC
500	1544	CATTGGCTCCACGCCCGTGC
501	1544	GCACTTCGACCCTTACAATC
502	1545	CAACGAAGAGTTCGGGCGCA
503	1545	GTAGCGGCAGCCGAAACACA
504	1545	CATGGCTTTCGGCCACTACT
505	696	AAGTGCTCGGCGCTCGCGTT
506	696	GCTACGCTGGTTCCGAAAGA
507	696	CGCCGGCCGTGCTGGTGCAT
508	1543	GAATAATAATTTCGGGGAGG
509	1543	CTAGGCTAAGCAGTTCTTGG
510	1543	ATAGCGCCGGCCAAAGCAAA
511	1540	AAAATCCGCTCTTCCCAGTA
512	1540	AAAGCTCCTTAAAGTACCGA
513	1540	CAGGACAGCCCACGTCTATT
514	695	TTATCTCGTGCTCTCCACCA
515	695	AATGATCTACAGCTGCGGAA
516	695	TTCAGCTCACTTGTGGAGAC
517	11113	CCATCTCCGCCGGGAGATCA
518	11113	CAGTTGTACAATCTCGTCGT
519	11113	AGAAGCCTCATCGAGTTGTT
520	699	TGTTGTTGCAGGAACTCTCT
521	699	TCCTCTCTGAAGGACAGCAC
522	699	CAATGTACAGAGGGGATGAC
523	8711	GAGCTTCGGACAGTCTGCGC
524	8711	TGGGCCTAAGTCTAAGAACT
525	8711	GCTTCGGTGTGGTGCACCGA
526	8714	CAGGTAGATGCAGGGCACCC
527	8714	CGCAGGTAGAGCAAGTAGCA
528	8714	GGATGATGTAGCCACGACAA
529	8717	GGCCGCGCTCGCCCAGCACT
530	8717	GCGCGGAGGAAGCGGCCACA
531	8717	TTCAGCATCTGCAGCACGTC
532	79705	CAACCCCCAGGTGCCCTCGC
533	79705	GCTCCTGGTCCTGACGCACG
534	79705	GGGGCAAGCGCACGATGACA
535	5618	GGTATCTGAATGAAGGTCGC
536	5618	ACCATGGATACTGGAGTGCA
537	5618	AAGATTCTCAGCCTACATCC
538	5610	ATTATGAACAGTGTGCATCG
539	5610	TCTGGGCAATTCTATTGATA
540	5610	CTTCAGAAGGATTATCCATG
541	5617	GGACGACGGCGCGGTCAAAC
542	5617	CTCGAAGGGTCACCTGGCAT
543	5617	CTTGCCCATCTGTCCCGGCG
544	23266	GCTTCAAATCGAAGAGTGTA
545	23266	GCGGAGTCCTCTATGTGGTT
546	23266	GAGATAACCAACTTTACGTG
547	10252	CTCTGACGGCTATCCAAAGA
548	10252	TTTGTCCTTAGACCAGATCA
549	10252	GCAGGTCTTTTCACCACCGA
550	128853	CCTGGTGCCGCGCACGCCCC
551	128853	TGCCGGCAGCGCTTGCACAG
552	128853	CGCGCAACTCCTCCTCGTCG
553	6778	CAGCCAAGCCTCCGCTGGTC
554	6778	GGCTGGAGTTCGATTCCTGT
555	6778	TTCTCAGGACTTCATCCAGC
556	6774	ACGCCGGTCTTGATGACGAG
557	6774	GGGCTGCCGCTCCACCACAA
558	6774	ATCGGCCGGTGCTGTACAAT
559	6777	TGCTTGGCTTTCAATCCACT
560	6777	TAAATAATGCCGCACCTCAA
561	6777	CATCAGATGCAAGCGTTATA
562	6773	CTTGAGGATGAGGGGTCGAT
563	6773	CTGTGACCTGGGCGTTGCGT
564	6773	GGTCATCCTGATAGCTAACC
565	92745	CTTCCTGTACATGGACCCCG
566	92745	GTCATCTGTCTGCACAATGT
567	92745	GCCACCACTACCTTCCCCGC
568	9966	ACTCCCAGGTCACATTCCGT
569	9966	CTCCCGACTCTGGGATCAGC
570	9966	GGTATAGTTCATTCGGTTCT
571	9967	GACTGATACCCGGCACCACT
572	9967	GGTCAGTTCGACCATGGTTC
573	9967	ATGGTGGACTCTTACCCACA
574	9961	ACATGGATATAGTGGTATGG
575	9961	CAGCAACGTGTCCCGTGTGG
576	9961	GGGACGGTCACCATGCGCAT
577	9962	ACTTTGCTACAGACAACGTT
578	9962	AATGGTCCCAATGAGCTGGC
579	9962	GTGTGTGGGGTACGACCAGT
580	9963	CAAGCTGCTGGCGACCGAGC
581	9963	AGGCCCAATGTAGTTGAGCA
582	9963	GCCAAATATGAGAGGTGTTC
583	9968	AGTATGAAGTACCCGTCCAA
584	9968	TTGTAACCGAATCTTTGGAT
585	9968	TGGTGTCATTGCTATGTGAA
586	9969	GATGATCCAGTTGGACCTTT
587	9969	GTAATACTTCCAGGCTATAT
588	9969	GATATTGAGGTGGGAAAGAC
589	55819	CTACGGGCTTGACTCCCCCA
590	55819	CGGTCGATGCGAAACGTGAG
591	55819	CACGGCGCTCATCAACGTGA
592	4665	TCCAAGTTCAAGGGGGCTCT
593	4665	AGCACTCCAGAGTCGGACGT
594	4665	ACCACCATGCGTACCATCTC
595	9508	TGCTTATGTTGGTGACATCG
596	9508	ATTCTATACGTAGCACTTCC
597	9508	ATGGGATCGGTTATATTCCC
598	9509	TTCTACAATGTCACGGTCTT
599	9509	TCGTTGCCTCCGGGGAAGCT
600	9509	CGTAGCTGCCGACACCACGT
601	57412	CTTCAGCACCTGCCCGTAGT
602	57412	TCGGCAGACCTCCAGACCAA
603	57412	GGCCGGTCCCCAAGCACATC
604	9500	AGCACATTGGGGGGTGCGCC
605	9500	CTTGGCAGAACCCCTCAGGC
606	9500	TCTGGCCAAACCCCATTGTC
607	9501	TCTCGCTCTGCCGGTTCCGT
608	9501	CTTCAGGGGCAAGATATACT
609	9501	CGGGGGCCTGGTTCTACAAA
610	9507	AAGAGTCCTGCCAGCGGTCA
611	9507	CAGGTCCCCCAGCAGAGTTA
612	9507	AGGCGTGTTACAATATCGGG
613	219855	GGATGTTGCCCACAGATGTG
614	219855	GCTCCCTGATCGCCGGCATC
615	219855	TGCCAGGCACGATGAACGAC
616	117194	GTAGGCACAGGTCATCACAG
617	117194	TAGGAAACGGGTTTGTGCTC
618	117194	TGGCAAGGAGACCCTGATCC
619	64793	TTCAGAAGGGCAGTTCCCTG
620	64793	CGAAAGGGCTCCGAGATAAC
621	64793	TGTCGGCTACACTTGAACAG
622	84109	GTGGCAATACACCAACCGAA
623	84109	CAGCAATGCAGGTCATAGTG
624	84109	CTGTCACAACAGCGGTAGAC
625	3689	GCAGCTGATTTCCGGAAACC
626	3689	CACGTGCCTGAAGGCAAACG
627	3689	CATGGGTTTCGCAGCTTATC
628	3688	AATCGCAAAACCAACTGCTG
629	3688	AATGTAACCAACCGTAGCAA
630	3688	CTGGGATTTTCTATGTCATC
631	3683	AACCGCCCGAGTGGGTAGCC
632	3683	AGACATCAACGGCGATGGGC
633	3683	TGGTTTGGACGCTCCATCCA
634	3682	CTTTGCCATGGCGGCTATGG
635	3682	AAGCGGGCATTGGTGAACCC
636	3682	CCTTGGCACGCATACTGAGT
637	3681	ACATGTTCACGGCCTCAGGG
638	3681	GAGCCGGGAGCCGTTGGTGG
639	3681	TGGGGAGAACTCATACTCAA
640	3680	CGAGGTTGTAGGCGCCCGCG
641	3680	CAGCGCCCCGTGCACTTCCA
642	3680	GTTCTTCGGCTACGCAGTTC
643	3687	ACTTCACTTTCGAGGAATTC
644	3687	TGTATGTAAACCCTTGCAGC
645	3687	TGCCTCATATGGGGCCCGTA
646	3685	ATCTTCAATGGAAGATCAAC
647	3685	CTCAAATCCTTGAAGGGCAG
648	3685	CGAAGCATGCCACCAAGCTT
649	3684	GATCTTAAAGGCATTCTTTC
650	3684	TGGCGATCCCTTGGGATATG
651	3684	GAGTCATTCGCTACGTCATT
652	2519	CTGTGGTCGGATGGTGACGG
653	2519	TCTGGCAATGTCTTAGAAAC
654	2519	TGTGGGGGTCAGAATATTCG
655	2516	TGGCCGCCGGTCCACCTGCT
656	2516	AGGCAGCACGTAGTCCGGTG
657	2516	CTGACCGTATGAGGGGTGGC
658	2517	GCGAGTGGTTCTGGTGGCAC
659	2517	GAACTTGGCTTCGTCGAACC
660	2517	AGCGGCCGAGTCGGTGCGTC
661	26046	AGCGAACTAAAGGGAACCTG
662	26046	GTTCTTCCCGCCCATGGTCG
663	26046	CAGACCCCGGTTGACACGTC
664	84129	GAAGGATATGGTATAGGTGC
665	84129	TTCTACCGTGGCCACATATA
666	84129	CGTTCTGCTGGGCTAAGTCC
667	135948	TGAGGTATGTGACCAAGAAC
668	135948	TGATGGCCGAGTATCGCAGG
669	135948	AGTCTGCACAAGAGAGTTGA
670	317701	ACACTATTCCAGGTAGTTGT
671	317701	CCAGAGACCATGGCAACTTT
672	317701	CTTTTGTATGCACACAGGGT
673	5058	GTAAAATGGATCGGTAAAAT
674	5058	GGAGCCGGCAGCAAAGATGC
675	5058	TATTTCTCATCGGAGGGGCT
676	5054	CTGGACGAAGATCGCGTCTG
677	5054	CCGGAGCACGGTCAAGCAAG
678	5054	CCAGATTCATCATCAATGAC
679	5053	TGAAGATAACATTCCCCAGC
680	5053	ATTGTACTCATAGCAAGCAT
681	5053	TCCTCCATGTATTCCACTCG
682	138065	GCGAGCATGGCAGTGTCCGT
683	138065	GGCCAGACATTCCACGCAGA
684	138065	GTATGGAACGTGTTGTTGAA
685	60468	ACCCCTTTCACAGGGAATTA
686	60468	AAGTGCTGCTGAGATGTACT
687	60468	CTAGCAACAGCCTCAAGCCG
688	10765	AGACATGGCCATTATGATTG
689	10765	CTTGCAGATCATCTCATCGT
690	10765	GCCATTAGGCCGACAGTGTG
691	10769	CTACTGCCGGGGCAAAGTGC
692	10769	TTATCGTCGACCCCACGACT
693	10769	CTGCTCGCACATTTTGGTGC
694	90249	ACATAGAGGGCCACGTCCTC
695	90249	TCCTCATCCTCGTTTATTGC
696	90249	CGGCTGGATGGTGAGCAGAT
697	284613	CGGGAACCAGACCTACCTCC
698	284613	GGGAGCCGAGACTGACCCGC
699	284613	CTTGGCGCACCTGGTAGCTT
700	10439	CAACCCTGAGGAGAGCTGGC
701	10439	TACACCTGCCCTCGCTGTCC
702	10439	GCGGGCATCCCGTGAACACA
703	54998	GCGGCCTCTCTCCCTCGCAA
704	54998	CGGCCGGCGATGTGCTGTAA
705	54998	TTGGCCCGTCTCTGGAGTGC
706	122011	CGAGGACGTAGCAGTGAAGC
707	122011	GCCCAGATAAACGTCTCCAA
708	122011	AAGCCGAACTCGTTGTGGGA
709	120776	GTTACCCTAACATCATGACC
710	120776	CACTGCAAGAAGGGCGCACT
711	120776	TAGTGCCTGAGGAACTATGT
712	64800	AATGCAAATGCTTGACCCTG
713	64800	TCGATATATTCTAAATTGCA
714	64800	TCTCTTGTTATCGGTCCATC
715	10181	GAACATAGCTCCGCACACTG
716	10181	TTGACAGCTAAAGACGCGTA
717	10181	ATGCGAAGCCTCTGTTCTGC
718	347732	TGATAATGATCACATCCAGC
719	347732	TATGCCCTCCGCCAGCTCAT
720	347732	GCATGCCATCAGCGATATAC
721	10188	GACCTCCGTGGCCGGCCTGT
722	10188	GGGGCCCTTCCCTCGCAACG
723	10188	CACACAGCGTCCGTGTGTTC
724	29995	CTAGAAGACGATCGGAAAAT
725	29995	AGCAGTGAGGGTGGAATACT
726	29995	TGACACCATCACCTACGAGT
727	1158	CTACAAGAAGCTGCGGGACA
728	1158	TGTTATGTTTGCTGAGGTCG
729	1158	TTGTTGTGGGTGTTACCGAA
730	1154	TGCCGACTCCAGCTTCCGTC
731	1154	ACTCAATGCGTACATTGGTG
732	1154	TCGGGCCTCGCTGGCCGTAA
733	23071	AGTCCCGAATTTCTTGAATG
734	23071	TCAGCGATCAGTGAAAGCAT
735	23071	CCCTCAAATTGTTTCGTAAT
736	23077	CTACTTGGATAGGTGCAAGT
737	23077	TTTGATCCAATGTTAGGCAT
738	23077	GCTGGCTTTGCATTCCAATA
739	23076	CTCGGCCGGCTGCATGGCGG
740	23076	CGGCTGGCGTCCAGCGAGAA
741	23076	GGCGCAGCTTCTTCACCGCT
742	1152	CACGCCGAGCGGCTTCACGC
743	1152	TGTTGTGGGCGCTCAGGTCG
744	1152	AGCGCAGCTTCAGTGCGTTG
745	29126	TGTCCAGATGACTTCGGCCT
746	29126	TGGTGGTGGTCTTACCACTC
747	29126	TTTTAGGAGATTAGATCCTG
748	25898	GGCTGCGAGCACTATGACAG
749	25898	CTGACCTCGCTCTTGACCGC
750	25898	GCGGCGACGGCCCGGGAAGA
751	25893	TGGCCGCAGTCCACGCTGAC
752	25893	CTACGCCTGTCCGCAGTGCC
753	25893	GCGAAAGCCCGAGGGCCGGA
754	25891	CCCGGAAAGAGGGAAGTCGT
755	25891	AGAGTGGAATATCATGTGTC
756	25891	GTCATTAATGAAGCCTGCCC
757	25897	TTGTCATCACAGATCTTGTG
758	25897	TGTCTTTAGAATGCCGCAAA
759	25897	CAATAGGCTCCCTGTTTCGG
760	401036	CGACTGGATGAAAGACCCCT
761	401036	AGTTCTATCACAGCGTCCAC
762	401036	ATCTGAGTTGAGTGGGTAGT
763	8038	GCATTGTCATGGGATTTGCG
764	8038	TCCATGAATTTCTGGACTGG
765	8038	ACTGAACATTCGGATCGTGT
766	8528	TCGGATAAAATGCTCCACCC
767	8528	ACAGTTGACCACGATGTCAA
768	8528	CTCGGCGAATAGAAGACCTG
769	80834	TTCAGTGAGTTCCGCGAGTG
770	80834	GTTGTGCAGGACCGGGTCGA
771	80834	GGCGATGCAGATGTCGCGCC
772	8527	CGGGTTGGGCAGAGAGGACG
773	8527	TTCCACCGGAGACCGCTTGG
774	8527	CGGCCCGGCCGCAGATATTC
775	8526	GCTGCCGGCGCGACCGCTGG
776	8526	CAAGCACGGGTGGCGCGACA
777	8526	ATGCCCCACCACTGGATCCG
778	169522	TCATTCTCCGTCGTGTTCCA
779	169522	TGCTCCCTGGGTGCCCGTTC
780	169522	GTCCACGCTGAATGTGAACG
781	260425	TCCGCGCCGAAGTCGCCCGG
782	260425	GGGCACCTGCTGCGTCGTCT
783	260425	GTAAACGGGACGCCTGTCAG
784	127534	ACGTGACCAGGATGAGCTGT
785	127534	CGCAAGCACCACCTGAAACA
786	127534	TCGTACAGGGACGGGGCATT
787	79148	TACCAACAGTTATGCGGCCT
788	79148	CGCAGCGGGGACGAGTCATC
789	79148	CGGTCCAACACGCCGCTGAC
790	4299	TACTCTCTGGGTGCCGCCGT
791	4299	CAGCGACAGTGCCACGAGTC
792	4299	CCCCCACAAAGGCAAACCGT
793	4298	GTGGGATGGTTTGGTCTTCT
794	4298	TAACATGGGGTAGTCGGGAC
795	4298	AAGGAGCAGACACGGTGTCC
796	4294	CGCCTCGTAGTCGAACACCG
797	4294	GCGGAGGGGCGATCGCGTCC
798	4294	GCTAGAGGAGATCATCGGTG
799	4297	GCTTGCTGAAACGTAGCAGA
800	4297	TCAAGTCTAAGTTTAAGACA
801	4297	GTACAAATTGTACGACGGAG
802	4296	GCAGCCATCTCAGGAGACGA
803	4296	CACTGGGCTCGTAGTCGAAC
804	4296	CGGGTTATGCCAACCCGGTG
805	4293	CCTTTGAATAGAGTGTTATC
806	4293	CTTCAGACATACCCCTCTTA
807	4293	CATAGAGAATGTTCGCCAAG
808	4292	ATTTAACCATCTCCCCAGAG
809	4292	GATGGTTCGTACAGATTCCC
810	4292	GGCTGCCAAAAATCAGAGCT
811	23385	ACACATTGTAATCAGACAGG
812	23385	CTAAAGCCTATAAATACAAC
813	23385	AAAGCCTGACGACAGGGTTG
814	23387	TCAATGAGGAGGCACACAGT
815	23387	AAATAGCGCACCAATGCTTC
816	23387	TATGAACATCAGCGTTCCCC
817	23389	ATGGCAGTATTTCTACCCGA
818	23389	TCAATCAACTTACGAGTGGC
819	23389	GGCTTAAATGGGACGCTAAC
820	117286	AAGGTGCCCTACGAGCTCAT
821	117286	CGGGGCAGGTGGTATAGTCG
822	117286	CTTCTATCGCTACCAGGACC
823	80704	GTGCTGAGTATTTCTGATGT
824	80704	AAGCGTGAATCCAGTATTAG
825	80704	AAAAGTACGACATGTTCGCC
826	4747	AACGAGAAGCAGGCGCTCCA
827	4747	TACAGCGCCCGGAAGCGGGA
828	4747	CGAAGCGGTCATTGAGGTCC
829	4744	CGCCATGCAGCGGCGCGAAC
830	4744	CACTACGCGCTAGCCCGAAA
831	4744	CACGCTGAGCAACGGGCCGG
832	5864	TGCATTGAAGGATTCCTCGT
833	5864	GGATGAAGCCCATAGCGCCC
834	5864	AGTATGCGGTGGTGATGGTC
835	5860	GACAGACTCGTTCACTGAGC
836	5860	TTTAACAATGATGCTAGCGC
837	5860	ATTCTCCACCACATCAACGC
838	56666	GTCGCGCGTGAAGTTGTGCG
839	56666	GCTACTGCTGGACGGAGCTG
840	56666	ATCATGTACGTGCCCGCGCT
841	56660	CTTCTACTTCGTGGGCACCG
842	56660	CAGCGCGTCGGCGCGGACGC
843	56660	CCGCCGTTCGCACCTCAACG
844	56848	GAGCAACAGGTCGAGGCCCA
845	56848	GGACCTGCTCTCCGTGACGC
846	56848	CTTGGCACGAGGCAGGCTAT
847	2182	CTTGCTTTACCTATGGCTGC
848	2182	GTGTGAAAGAATACCTGGAC
849	2182	GGTTCTACTGGCCGACCTAA
850	2181	TGATGATGTGCCGCAGGCGT
851	2181	TTGATGGAAAGCCACCGACC
852	2181	GTATGCACAATGATGCCCTT
853	2180	CGACCTCTCCATGCAGTCAG
854	2180	GGGTCTCGTGGCGTACCAGA
855	2180	CTTCCGACCAACACGCTTAT
856	2186	CAGTACACCCGCAGCACCTC
857	2186	GAGGCAGAGGACTACCCATA
858	2186	ATGTTCAGCAGTATACCATT
859	2185	GATCGGGCCCAACATCCGGT
860	2185	CCCACAGATGACGGTGGGTG
861	2185	CAAGTATGAGTGTCTGCACG
862	2184	CGACAGAGGAGGCACGGCCA
863	2184	TGTCTGGCACCCCAATCCGA
864	2184	TTGCAGGCACCATATACGGG
865	2189	CAGTTGCTGATAGAGCCTAG
866	2189	GGTCCAGGTGTACACAGCAC
867	2189	AGCCTTCATGAAGCGGCCTC
868	4602	GCAATAACAGACCAACGTTT
869	4602	CAAGAGACTGGGGAACAGAT
870	4602	GAAATCGCAAAGCTACTGCC
871	4600	ACAAGCCTTGGCCCTACCGG
872	4600	GGCACTGTGCCGAATGGCGG
873	4600	GGACGCTGCTTTCCTCGCCA
874	57649	ATCGCAGCTGTCGTGGTTGG
875	57649	GCGCAGTCGGAAGCCTGAGA
876	57649	GGCTCCCCCCAAGACGGACG
877	57647	CATCCCCGTGAACCGCTCCC
878	57647	GCGGGCTTAGCCAGGGCCCT
879	57647	AGGGCCAGCGGCGACGCTTC
880	8681	AGAGCGTTGCGGATAATGCA
881	8681	ACTGGCCGGCCCTCCAGAAG
882	8681	ACGGCATCCGCGTAACCATC
883	51129	ATCAGGGCTGCCCCGGCCGT
884	51129	GCCGTGCTACTGAGCGCTCA
885	51129	TCGTCCCAGGACGCAAAGCG
886	27232	GTACTGGTCCGGGAGCCCTT
887	27232	CGCGTGTGGCAGCTGTATAT
888	27232	ATGCCTTGTACTCGGCGGTG
889	51127	GGACCGGCAGGGTCACTCTC
890	51127	CACGCTCTCCCGGAGCCTGC
891	51127	GCGGAGAGAACGCATTGTGC
892	27239	AGGTGTCTCATCGATGAAGG
893	27239	GGCACTCTCCTCGTCGGCCC
894	27239	TTCCTTTGGGACTAAGCGCA
895	8139	TGTCAGCTCTGTGGGTTTCA
896	8139	TTGACAATTTCTCGTACTAA
897	8139	ATGCACTCAGAGTAGCCCCG
898	151	CTGCCGCCCCTCATCTACAA
899	151	TGGAGTTGTACTCCAGCGCG
900	151	TACCATCTTCGGCAACGCTC
901	150	CGTTGCCCGCGTCCGGCTGC
902	150	TGGAACGGGACCGAGGCGCC
903	150	GAGCGCGCGGCTCGTGAACA
904	153	CGACAGGTTACCGGGCTCGG
905	153	GGCCACCGCGGCGCGGCTGC
906	153	TCGGGGCTTTCGCTGGCGGG
907	152	TCGCCCGCGCCGCTCGCATT
908	152	GCGGGGTTGCCAATGCCTCG
909	152	GCCGCCGCGCGGCCAGTACT
910	155	GCGCGTAGGGGCCGACGCCG
911	155	GATGGGCGCAAACGACACCG
912	155	TGCGCCGTAACGCAGCGGGT
913	154	CGTCTGCAGACGCTCGAACT
914	154	CCTGGCAGTGGTGCCCTTTG
915	154	GATCCACTGCGATCACGCAC
916	156	TCAGTGGCACTCTTCGAGAA
917	156	TGACAAATCTCTTCGATGTA
918	156	ATTTCTGGAACACGTCCCCT
919	158	CTCGGACACGCTTCAAGTTC
920	158	CTGCGCTTCCGGGGAGTAAA
921	158	AGTTTCCTGCAGCTCTTTGA
922	146664	CGCTCCATGAGGCCGGCCCC
923	146664	CGTCTCCGACATCGCTGTGA
924	146664	GCAGACTGTGGCGCAGGATC
925	85441	CACCCAGGACTACGAACAGA
926	85441	CAGGAGGTGCAGCCGCGTGT
927	85441	GATTCAGTTTAATAGGCTCG
928	6183	CAGGCGGTGCATCTGGTTCA
929	6183	AAGCGGCCGCCTCGGAAGCT
930	6183	AGCTGCGGCCGGCCTTCCGT
931	90293	TCTTTAAGGCTACCTGTCGT
932	90293	GCTATTACTGGAAAGCACGA
933	90293	ATCCACTTCGGTTAGATTGT
934	2720	CTATGATATACTTGCCCGTG
935	2720	CACTGCTTCGGTCTTGATTG
936	2720	TACTGGCTGGCTAGATCACT
937	2729	CAACATGCGAAAACGCCGGA
938	2729	CTCGGACATTGTTCCTCCGT
939	2729	TATGGGAGTTACATGATTGA
940	9191	TGATGAAAGTAACTTTCGCC
941	9191	TTCGGATGAGTCCACGCTCG
942	9191	CACCGCATGTTTGACATCGT
943	9196	GGAATCCTCCGGGGGGTGGA
944	9196	GGCCCACCATTACCGCCCCC
945	9196	CGTCTGTGTGGACCCCGGCC
946	10370	CCAGTTCATGGGTCCCCCGG
947	10370	GTTGTTAAACCTGGCCGCGG
948	10370	TAGGGCGTTGAAGGCGTGCT
949	89792	ACGCTGGCCTACGACCTGGG
950	89792	AAGGCCTCGAGCGAGGCGTT
951	89792	ACTTCGTGCACCCGGCCACG
952	10560	GGACAAGAACCTGACCGAGA
953	10560	GGAAGGGCTCGGACGGCCTG
954	10560	GCAAGAACCAGCATTCGCGA
955	6239	TTCTGGTCCAGGGCGTCACC
956	6239	TGCAGCACACCAAAGACGTC
957	6239	AAGCAGCTTCGAAAGGTGAC
958	6238	CACAGTTCCAGCCATGCCCC
959	6238	ACAGGAGCAACGATAATGGG
960	6238	TTTTCGCCATCTCCTTGCGC
961	6237	AGAGAGCAGTACATGCGTGC
962	6237	CACACTGCAGATCTTCGTGT
963	6237	GTCGTAGTCAGACACGAAGT
964	10566	GCTCTGATGCTATCTTACTG
965	10566	CGTGAGGCGGTTAGCATAGA
966	10566	AACCCGGAGAATCATTTGGT
967	112950	AGGAACCTCAGGATTACAGC
968	112950	ATTAGATAGTCCTTTCCCAA
969	112950	TAAAGGTCTGCTTGTTCGGC
970	10518	TAGTTTGCCTTGAGCTCTCG
971	10518	GTTTTCCGTGCTCTGCGAGT
972	10518	CGTTTTCCGAGGATGGTGAG
973	9775	TGCTATCAAAATGTTGGTTT
974	9775	TACGGACAGCATGTTGTCGC
975	9775	TGGAGGCACCAATGTTGGCG
976	8867	TGTTCCCCGGACATTAAACC
977	8867	GATTAAGCTGTGAACGAGCT
978	8867	ATGGCGTGAATTGTGATGAC
979	8864	CATTGGGAGGCACAAAGTCA
980	8864	ACGTGATGTACTCTCCGTTC
981	8864	CGAATGGGAGAATAGTCGAA
982	8863	GAATCGTAAGAAAGATGTCC
983	8863	TCATGTCTTGAGGTGCAAGC
984	8863	AGCTTCCTTTCTGGAACAAC
985	57684	ATCTATTGGGGATGTATCAG
986	57684	ATACAAGGTGAGTCCTGCTT
987	57684	CATCCCTCTTTACTATCCAT
988	8869	ATACTGCACGGATTAGAACT
989	8869	AATAACCACACAGCGCCGAC
990	8869	ATTTGAGCACAGGTATAGCG
991	819	GCCGACAGACCTGAGCCCGC
992	819	AGCGTCGGGCGGAGCTGCGT
993	819	ACCGGATCATGGGCTTTCAC
994	57134	GAAAGGGACGCCCTCGTCCC
995	57134	AACGAGGGCCGATGAGAGTC
996	57134	TCTCCCGCTGGGCTCGCACT
997	810	TGCATCACCACCCGCGAGCT
998	810	TCCCGCAGCTCGGCCTCCGT
999	810	CGTGGACTTCCCCGAGTTCC
1000	811	TTCACCTCATAGGTGTTGTC
1001	811	CGGCTCCTTGGAAGACGATT
1002	811	CCTGCCACCCAAGAAGATAA
1003	814	ACTGGCGGTGACCGAAGAGC
1004	814	CGAGCCTCGTCCCGGATTAC
1005	814	TGCGCTGAGCGATTTCTTCG
1006	815	AGGCGCCGGCTTTGATCTGC
1007	815	GGTTGGGTACCCCCCGTTCT
1008	815	TGCTGCGGAAGGACCCGTAC
1009	816	GTCCTTCGCAAAGAGGCGTA
1010	816	GCCTAGCTATCGAGGTGCAG
1011	816	CTTCTGGCCAGCAAGTGCAA
1012	50801	GGCGCTGGTCTTGCTTTACT
1013	50801	GCTCCAGGGCCCGGAACACC
1014	50801	TCACACACGGATGGGCCCTC
1015	10232	TAGCAGCACTTCGGCCGACT
1016	10232	CAGGGCGGGGGACCCCCCTA
1017	10232	GGAGACAGACCATGTCGACG
1018	80835	CAGTGCGCGGGAAGCAGGTC
1019	80835	TTTGCGTGAGCACACCTCTT
1020	80835	GCCTGGCGTAGCAAGCACGC
1021	5265	CCGGAGGCTCAGATCCATGA
1022	5265	TTCATCGTGAGTGTCAGCCT
1023	5265	GGTGTGCCAGCTGGCGGTAT
1024	5264	GAGCACATCAGCCGGAACAA
1025	5264	GGCGCAAACGATGAGATCGC
1026	5264	ACCTGCACTATTTCCCCTTC
1027	5261	GTCCATCATGCGGTCTCTGC
1028	5261	CAGATCCGACTTTCAGATTT
1029	5261	CTCGCCAGGTTCCAAGTGGC
1030	50804	GCGGCGAGAGCCGCACCCCG
1031	50804	GTGCGGGCTGTCGCCACCAG
1032	50804	GCCAACAAGGCCGAGGTGCC
1033	11136	GGGAGAGTATCCCTACCTGA
1034	11136	TGCCAAGCTCCGCAAAGCAC
1035	11136	CATCATATGGGCGGCTTGCG
1036	11131	ATTCCCGTATCAGTAAAAGT
1037	11131	CCGGCTCAAGGCCAAGGGCG
1038	11131	GAGCTCCCCCTTTCTTAGAC
1039	54039	GAGAGGATTGTGACCATCAC
1040	54039	GCCTTGAAGATGGCGTCTGT
1041	54039	CATGATCGCATACAAGTTTG
1042	168544	ACTGCACCAGCGGCTGCACC
1043	168544	CTCACACTCCCCGCAGCCGT
1044	168544	GGGAAGTAACGATAGATGCT
1045	79726	GGGTTAATAAACTGGAAGGA
1046	79726	GCGTTGTTTGGGTACTGTGC
1047	79726	TCACCAGCATCTTGACACGA
1048	3028	TGGACCTGCCCAACTCGGGT
1049	3028	CAAGTCGCTCCGCCGTGGCC
1050	3028	CTGGTGGCGGTAATAACCGG
1051	54329	ATTTCCCCCGGTTTTAGACG
1052	54329	CTTTGTATAGAAGCGGTGAT
1053	54329	TGACAGAGTTGAACACAAAT
1054	66008	GGACAAATCACTCCTGAACC
1055	66008	CATGATGACACTTGAACGGT
1056	66008	AGGATTGCCAATGACACACG
1057	8737	GCCTTGCCTCCTTTAAGATG
1058	8737	GGCACCGCTAAGAAGAATGG
1059	8737	CTCGGGCGCCATGTAGTAGA
1060	8732	CCCCACCTCTATTGCCAGAT
1061	8732	TCGTCGGTATGGTGACATAG
1062	8732	CTACAAGGGTGATTATTTGA
1063	54328	CTCAGGCTCTCCGGTAGTGT
1064	54328	CGCATCAGCTTATGTGAAGC
1065	54328	GACGGCAGAGCGTATGCCAT
1066	4194	AAATGGTTCTTCGACAATCA
1067	4194	CAAGAGACCATCTCAAGCAT
1068	4194	TGAATAATGTTCCCGTCTCG
1069	4191	AATGCTAAAGTAGCTGTGCT
1070	4191	GCGCGATATCATAGAGGGTC
1071	4191	GCTCAGATCTGCGGCCACTC
1072	197258	GCATCGCCTTGCCCCAACTC
1073	197258	CGGGTTATCTGCAGAGCGCC
1074	197258	TCGCGATCAGCCCCTTACCA
1075	55128	TCTGGCCAGCCTACAGCGGG
1076	55128	GCTTTTTCTCTAGTAATCGC
1077	55128	CCGAAAACAGAGTATTGTAT
1078	285440	GGACCAGACTGGCGCCGGCC
1079	285440	AGAGGGTGGCGAGCTACGCG
1080	285440	GGTGGCCCGCGCCTACCCAC
1081	144193	AGTGGATCCCTCCTCCGGCC
1082	144193	ACGGCTCCAGTGCATGATGA
1083	144193	GCATCTTGAGCTCGGTCTCC
1084	93589	CTCGATTGTCTCGGTCCGCC
1085	93589	TAAAACAAGGCTCGATGTAA
1086	93589	GACGTGAGCGGCAGTATGAA
1087	8193	GAAACGGAGACTCAACATCC
1088	8193	GGGTACGTGTAAATCTGTCC
1089	8193	GGAGAAGACCCACCGCGGGC
1090	6434	CAGCAGTCTAGGCGTTCAAG
1091	6434	TACAATAGACACATCGGCAA
1092	6434	AATACTCCAAGACAACAGTT
1093	6433	TAGTCACGTCGATTCCGGGA
1094	6433	TACTACAGCACCCTTCCTGC
1095	6433	GTGACCGTGTCTAACTCCCC
1096	6432	CATTTGGATCAAAGGGACGT
1097	6432	CTATCAAAACGTGATCTCCG
1098	6432	GTGAGGGTTGAACTATCGAC
1099	27005	GGGCTAAGTTGGTCCGAGAT
1100	27005	AGTGGGGACTTGCGTCCAAT
1101	27005	CACTTCTCTCCGCCGCCTAG
1102	221037	GAAGTATCCGTCCAAATAAG
1103	221037	TGCTGGTGTGTATTCTGTTT
1104	221037	TTGGCATTACATCACGACGC
1105	55786	GTACGTCAGGTAAGTCATTC
1106	55786	TCGCACTCAATATATCTGTA
1107	55786	CTATACCTCTTCTATCGCGT
1108	6752	CATGAAGAGCTCATCTGCGA
1109	6752	TGGCAAGGCCATTTGCCGGG
1110	6752	CTCCACTTGGCCGACTTGAT
1111	6753	CACGGTCAGCGCGGCTGTGT
1112	6753	TGTGCGCCAGCGGGCCGAGC
1113	6753	GCCAGTAGGACAGGGCGTTC
1114	6750	GCAGAAACTGACGGAGTCTG
1115	6750	CTGTGTCACCGGCGCTCCCT
1116	6750	GGCTGCGCTGTCCATCGTCC
1117	6751	CTCCATGCCGTCCGCAGCGC
1118	6751	GGGCGAAATGCGTCCCAGAA
1119	6751	GGGCCAGTGGCGCAACAACG
1120	6754	CGCCGGAGCGCTACTGGCAT
1121	6754	TATCCAGTGCATCTACGCGC
1122	6754	GCGGCCGACGAGGCCACGAA
1123	6755	CGGGGAGGAGGCGTTCCAGC
1124	6755	CGGTGACAACAGGACGCTGG
1125	6755	GAAGGACGCGGCGTTCTGCG
1126	9943	AGGATGATGGCATTGACTCA
1127	9943	ATCTTACTACACATCTTTTG
1128	9943	CTTGTCATGAAGCTGCTAAG
1129	9941	TCAGAAAACGACGGGAACCC
1130	9941	TAGTGGGCGCTGCGGGAGCT
1131	9941	CTTCCGGAGTCAGGGCGCTG
1132	51807	CATTGAGGGCCCCGTCAAAG
1133	51807	TGGGCGCGTAGGTGACCAGC
1134	51807	CTATCACGAACAGCTCTCTG
1135	51804	CCCCAGAGCGACCTGCTACG
1136	51804	GCACACGCAGGCGACGTGGT
1137	51804	TCCACTCGGAACTTCTGGGC
1138	51802	TTCCACATATTGAACCTCAA
1139	51802	GAACCGGAGCAAAATTCGCA
1140	51802	TCAAACTTCTTTCGCTCAGT
1141	57786	CCCTATGAGTGGAATGATTC
1142	57786	TTTGACATCTGTATGAAGTC
1143	57786	TGATCTCCGATGTACAGTGA
1144	57787	GGCGATGGAGTTCCGGCAAC
1145	57787	TCCCGAGGAGCAGCCCCACG
1146	57787	ACCGCCTGCTGAGGACCATT
1147	51809	ATTGCCGCCTCGGTTGGGCA
1148	51809	GATTCAAACCTGTGGTACCA
1149	51809	CTTTGGGTTCAAAGTTACCG
1150	55879	CTTCAGTATCAGGCGTATGT
1151	55879	GCTACCTTGTGCAAGTCTAC
1152	55879	TTACCTCTTGGATATCGTTT
1153	238	CGCCTTCTCTTCCAGATCTT
1154	238	ACTTCCGACGCCTTCTTCTC
1155	238	CGATCTTGGAGGGTTGCGTC
1156	239	TCATGACGTTGCAGAGGACT
1157	239	ACTGGCTGGTGGACGACGCG
1158	239	TGCGACCGCATCACGGTGCA
1159	55870	TAGGATTAGGTTACTATGGA
1160	55870	GAGTAAGGCATACCATAAGA
1161	55870	GTTTTCGAATGTAGTGCAAA
1162	230	ATCCTGGATGGTTCGGACGA
1163	230	GACCGTGTGAAAAAGTGCAT
1164	230	GCCCTGCGGATTGTAGCCCC
1165	341676	GCGCCAGCTTCTCGACATGC
1166	341676	TTTATGGATGGTCGGTCTCG
1167	341676	ATTTTGCCCCAATATCTCCG
1168	1537	GGGGTGCAGCTCCAGGTCAC
1169	1537	AGCTATCCGTGGTCTCACCG
1170	1537	GGGTTTCCAGGTATATAAGC
1171	2539	GGGGGCTATTTCGATGAATT
1172	2539	GATGGGGCCGAAGATCCTGT
1173	2539	GATCTGGTCCTCACGGAACA
1174	2532	ACTTGAGTTCTCAGTTGAGG
1175	2532	TGGAGACTATGGTGCCAACC
1176	2532	TGCGAGTGCTACCTAGCCCT
1177	2530	GATATTACACACCAGCTTTT
1178	2530	ATTCCAAGATGAGTGTTCGC
1179	2530	CAGAATTGGCGCTATGCTAC
1180	2534	TGAACTCTTCGTCTCATACG
1181	2534	ATGGAGGTCACACCGAAGCT
1182	2534	CAGAGCTCTGGGTACCGCTA
1183	2535	CGCTCACAGATAGAGCGGCA
1184	2535	TGCGAGCACTTCCCGCGCCA
1185	2535	CGGCGCGGTGGTGAGTAGCG
1186	57419	TGACCTCATGGACCTCGTAG
1187	57419	ACTCTGACTTCCGAAGATGC
1188	57419	CGGTGCAGTTCTTGCTGTTC
1189	22838	CGTAGAGGAGCGCCGAGCCT
1190	22838	GAGGTCGGGACGGCGGCTGC
1191	22838	GTCCCGCAGAGAATCGCCGC
1192	5078	CAACGCCAGCTTTGTGCTGA
1193	5078	TGGGCAATTCGAGCCACCAC
1194	5078	TTACTACCGCACAGGTGTCT
1195	5079	AAATCCCACCATGTTTGCCT
1196	5079	ACTTTGGGTGTGGCGACCTT
1197	5079	TTGGATCCTCCAATTACCCC
1198	5071	AGTTGCGTGTGATTTTCGCA
1199	5071	GTGTCAGAATCGACCTCCAC
1200	5071	GTCAGGTTCAACTCCAGCCA
1201	5076	CGAGACCGGCAGCATCAAGC
1202	5076	GGGCGTCGCCACTTTGGGCT
1203	5076	AGAACCCGACTATGTTCGCC
1204	5077	TCCATACGTCCTGGTGCCAT
1205	5077	CTGGTACCTGCACAGGATCT
1206	5077	ATCTTGTGGCGGATGTGGTT
1207	5075	GAGCTGCCGACTGATGTCAC
1208	5075	GAGACCGGCTCCATTCTGCC
1209	5075	GGCGCAGCCCGGACCGTACG
1210	939	TCCCTGGTGGCTGTGCGTTC
1211	939	GCTGGTCACAGTCCTTCACG
1212	939	GTGTGATCCTTGCATACCGG
1213	9563	ACAACCCGCAGCCAGGCGCC
1214	9563	ACTCGGGACCTTTTTCCAGG
1215	9563	TACCGGGTGGACCATTACTT
1216	9564	CGTGTATGACGTGCCGCCCC
1217	9564	GGGGTGCGGGCCGGGTCAAA
1218	9564	CGTTCCTCCATCGGTGAGCA
1219	933	CTCCTTCTCGAATCGGCATG
1220	933	AATGGAAACCCCATGGCGCC
1221	933	CTTGTAATAGTTGGTGCTCG
1222	932	CACTAGTGCAATTGTAGCAC
1223	932	AGTGACAACTCCTTAATGAC
1224	932	ACCGGACCTATGCAATTACA
1225	931	GGGCTCTTCCACATTGCCCT
1226	931	TGGGTGCATAGATCCCTGCT
1227	931	GACTGTGTGGTACCCTCTCT
1228	930	CGGTGGAATGTTTCGGACCT
1229	930	GCTCATGAGCTTCCCGGAAG
1230	930	AGACCGCCCTGAGATCTGGG
1231	10743	TCGGCTGCCTGTAATTCTCT
1232	10743	GCAGCCTTACCCGAGCTATG
1233	10743	GCCGCCGACAAGTACCACCG
1234	54209	ACTGGTAGAGACCCGCATCA
1235	54209	TTGTAGATTCCGCAGCGTAA
1236	54209	AGCCATCACAGACGATACCC
1237	54206	AAAGTGTAGAGTCTTCTAAA
1238	54206	AGAACCCCGTTCACAAAGAG
1239	54206	TCCAAATCTGCTCCGATGAA
1240	54207	CGGTCTTGTCTTCCGGGCAT
1241	54207	TGACGGTCTGCAAGCCCCCT
1242	54207	TTGCCCGTTAGTGGCGCTCT
1243	117854	GTGAATTGCTGCATACCCCC
1244	117854	CAGAGTGGATACTGGGTGAT
1245	117854	ACAGTGCCCCCTCGCCGTGT
1246	246778	AGGAGGTACAGGTTCACTCC
1247	246778	AAGCTGCTCTCCGAGGTTCG
1248	246778	CTGGTGTCTGGGGATTCCCA
1249	10794	AATCCATAGAGAGCATCTTC
1250	10794	AGATTCCTTGATTCATGAAG
1251	10794	AAACATTTCCTCGAATTTAT
1252	83439	GCCGAGCAGCGATAGCGCCT
1253	83439	AAGTGTCCCGGACGGGCTGC
1254	83439	CGAAATAGTCCCGCGGCTTC
1255	341116	ATTCCCAGCCGTTGTGCTAG
1256	341116	GGCTGAGGACTTGCCATGAT
1257	341116	TCTCGTGCTGGTGTGGAGCC
1258	23405	AGCAGTTTGAAAGCGTTGAG
1259	23405	TCGAGCAGTTTGATTACTTT
1260	23405	CGTGCCGTATTGGTAGTTCT
1261	133308	TCTTCTTGCCCATTACCTGC
1262	133308	GTGCACGCCTCCACAATACA
1263	133308	CGTTTGTGTAAGACTGTCCA
1264	125919	GATCCTTGGATTGCCCTAAT
1265	125919	AAATAGGGATAGGCCCCCAG
1266	125919	ATTTTTCTCTTCGCGAATCA
1267	84525	GGCCGAGGCAGGCCTTTCCG
1268	84525	GGCACAGCGTGGTGGAATCC
1269	84525	ATTTCCACCTGGTCCTCTGT
1270	81033	TCAGCGATCAGGACGAATCA
1271	81033	AGTAGTGGACGGCGATGCGG
1272	81033	GACCTCCTGATCTTCCGCAC
1273	9382	GCGTCTCGAAAAGAGCCGCA
1274	9382	AGCGGAGGAGATCCGCGGGC
1275	9382	ACGGTACCGCGACCTGATCG
1276	790	CAGTCCAAAGCAAGGATCCG
1277	790	ATCCGATGCCTCTGCCAGCG
1278	790	CTCAGTGTGGATACGACACT
1279	1139	GCTGCTCGCCGGGAGGCGTC
1280	1139	CCCTGCAAGGCGAGTTCCAG
1281	1139	GGTTGCGAGTCATTGGCCAC
1282	1138	GAACTTTTGTAGTTTGCCGG
1283	1138	TTGGACTTATGATGGATCAC
1284	1138	TGGGAGATTGTGAGTGCAAC
1285	1133	ATTTACTGGGGTGCCATTGA
1286	1133	ACCAGCCTTTGGAACGCCAC
1287	1133	ACGCTTGGCCCGATATGTCA
1288	1132	CCACAATCGCTATGAGACGG
1289	1132	TGATGACGTGACCAGGCGCA
1290	1132	TTGCCCGAGCTGCCATTGAC
1291	1131	AAATGAGTGACGGTTCCCGG
1292	1131	CTCTGGGAGGTCATACCGTC
1293	1131	CCTGTGCCGATCTGATTATC
1294	1137	CTGTGTCCCCCTGGATGTGC
1295	1137	CTCTGGGTGCCGCTCGTGGC
1296	1137	TGGTCAAGGACAATTGCCGG
1297	1136	CGATAAGGCGAAAATCGATC
1298	1136	CGAACTTCATGGTACAGTTT
1299	1136	GTAGGTCACGTCGATTTTAC
1300	1135	GACGTGGTGATTGTGCGCTT
1301	1135	GAAGAGCCGGTCCTCAGTCT
1302	1135	GCCTCCCTGCGGCAATGCCG
1303	26993	CCTCAGGCTATGGGCGCATG
1304	26993	CGTTGCCACGCATGCGGAAC
1305	26993	TGAGTGAGCGCGACCTGTAC
1306	7145	GACTATCAGCCATGTTTGGC
1307	7145	GTTCCCAACGAATGCCCACT
1308	7145	CACTCTGGGACTTGTGTAGT
1309	7143	GTGTCAGTCAGTGCCGTCCG
1310	7143	ACTGAGTATTGGCTCAGGGG
1311	7143	ATGAAATCGACTTTGGCTCG
1312	8501	TCTGTCTCCGTTGATATTCC
1313	8501	TGCCAACCAGCCGCACGGGT
1314	8501	GGGATCCTCATGGACCGCTT
1315	8500	CCGACCATCAGCGAAGCAGA
1316	8500	GCGGTCCCTTTCTTCTAGCA
1317	8500	AGAAACGCTGGCCTTAACCC
1318	8503	AAATATCAGTTCTGTCGAAT
1319	8503	CCGCGATGACGCAGACTGGA
1320	8503	GTACAATACGGTGTGGAGTA
1321	8502	AACTCTTCTCATGGCCCGAT
1322	8502	CCTTCTTATGTTATCAGCAC
1323	8502	GTTGGGATTGGAGGTCTGCC
1324	30011	CGCACTGCCCCCGAGAAGGC
1325	30011	CTGCTGAGAGAATTGGTCTT
1326	30011	GGCTTTTTTGGCGGTATGGC
1327	8507	CCTGCACGAGGAGTGGTCCA
1328	8507	GTGTACATTACTGGGGGGCG
1329	8507	CATGGCCAGTTTTCCGAGGT
1330	8506	GAGGGCCTCCGAAGTTGATA
1331	8506	CTCATTTCGCTTCCGCACCT
1332	8506	CTTTCGGCCGCTCTGCGCGA
1333	79574	TTCCCCCGAGGACCCAGAGA
1334	79574	GGCACTTGGTTCTCGGGCAC
1335	79574	GATAGCGTGCCTGCTCCATA
1336	10457	ATGAATTTCGATCGTTCTTC
1337	10457	ACATAATGGGGAGATCTTTG
1338	10457	TAACTACAAGTGGAGCTTCG
1339	2882	GCGCGCAGGCCGCAGCCCAC
1340	2882	TTCAAGGCGGTCAACATCCG
1341	2882	GTGTCGCTGGAGAAGTACCG
1342	7498	GAATGAGCTGTCTCTCCGGC
1343	7498	AGGAATGTCGTCACAGTACA
1344	7498	AGGCCTGCATGTCCGCTGCC
1345	2887	TGCTTTGCGGCGGCCTGGCT
1346	2887	AAAGAACCCGGCGTGAGCAC
1347	2887	ACTGCTGGTCTTCCTCCTGA
1348	2885	AAACCAGCAGATATTCCTGC
1349	2885	CACCCAGAGGAAGTACTTCC
1350	2885	CACTTCAAGGTGCTCCGAGA
1351	7490	CAACCACTCATTCAAGCATG
1352	7490	CGAGGGCGTGTGACCGTAGC
1353	7490	ACAGCACGGTCACCTTCGAC
1354	7494	GCGCCTTCTCCTCGGGGCTC
1355	7494	GCGCTGTCGCTTGCGCGCCT
1356	7494	ACTTTAGGGGTCCCGTCGGC
1357	23013	CGCGAGCCCTAGGTTCATAT
1358	23013	TGGTACACAGGGATATCTAC
1359	23013	GCCTTCTGCCTCGTACCTCC
1360	2	GCACATTATATTCTGAATGG
1361	2	GACTGTCTGAGTATGGCCAC
1362	2	CACCCACTGGTAGCCGTAAC
1363	23014	GCGCAGCCGCCGGCAGGTGC
1364	23014	TCGCTGACGGCCGCCGACAT
1365	23014	GAGGCCGCGCCGGAGGTAGC
1366	26523	GTAGGGATCTAAGTTGTAGC
1367	26523	GATGACATGACGGAGGTGAC
1368	26523	GCGCCCATCTTGCAGTACGG
1369	26524	CCTTCAACAGCCACCAGCCG
1370	26524	CACTGGGCAGTCAGGCCGGA
1371	26524	CAACGTGGACCTGTATGAAT
1372	11169	TACGATATTCGACCACAAGT
1373	11169	AGGTTATGCAATTTGTGGTC
1374	11169	GCAGCTAAATATTGCCCACA
1375	151525	GATGCCAAACACGTGGAGTC
1376	151525	GAAAACTGGCAAACCCTCAC
1377	151525	TAAAGTCACGTAACGAGTAC
1378	220963	CAAGCCAACTCCACTTGCCA
1379	220963	ATAGAATGGCTGGATGCCTT
1380	220963	AAGTCGCCTGACGGTGGATG
1381	83953	CTCACAGACTTTCCACAGAG
1382	83953	GCGATGGTGAGTATACTGGT
1383	83953	ATGGTCTGGCAGATCCATCT
1384	10454	CAACCGAGTGACCAACTTCG
1385	10454	CGGCGTGCTCGGCATTCAGC
1386	10454	CAGCAGCACACGCCGCACAT
1387	58158	GAATCTCTCAAGGCGAGCTT
1388	58158	CTAATGCCAGAGAACGGACC
1389	58158	GGTTATCCAGGGCGTCATTC
1390	4761	GACGAGCCGAGGAGCGACAA
1391	4761	GTCGCCCCAGCTGGCGAACT
1392	4761	GAAGGCCGGGCTCGCTGAAC
1393	4760	ACGCATGAAGGCTAACGCCC
1394	4760	TTTTTGGGGCCGCGTCTCTT
1395	4760	ACCAAATCGTACAGCGAGAG
1396	4762	GCACAACTTGAACGCGGCCC
1397	4762	GATCGTTGGCCTTGACGCGC
1398	4762	ATGCAGGTCTCAAGGCGGGC
1399	26290	TCAGTAGTCCTGGATACTTC
1400	26290	TCAAGCCCGCAACACTGGCT
1401	26290	GATGGCGACCACGTCTGCTG
1402	29108	CATGTCGCGCAGCACGTTAG
1403	29108	ATGGACAGCAGCGCGCCCCG
1404	29108	GCGCGCGCGCGACGCCATCC
1405	11245	TAGACGACCAGGGTGGCATA
1406	11245	AACGTACACCAGGTGGCCCA
1407	11245	TGATGCCAAGTCCCGTGAAC
1408	11244	TGGTCTGGTCCTTACTCAAG
1409	11244	TGGTAAACCATTACTCCCTG
1410	11244	TGGTGTTAGTTGGACTCCCG
1411	11240	CAAAGTGGGCGTGTTCTACG
1412	11240	GTACAGAACTATCTCGTATC
1413	11240	CAGATGATCCTGCGGACCAA
1414	5803	GGGTCAGCCTGAACATTTTC
1415	5803	ATACCAGCCTTCTTGTTACA
1416	5803	ATGGTATCATAAACGACTCG
1417	5802	CGTCTACTACACCATGGAAC
1418	5802	GTAGCCGCGGATCAGGCCGT
1419	5802	GCCGCCGATGCTGTAACGTG
1420	5801	GTCGTGGACCCTCAAGGCCG
1421	5801	GCTCAGGTTGGACCATGCTG
1422	5801	ATTACAGCCAGCACTGTCCG
1423	64794	GTCCTCGCGCGTCCCACGTG
1424	64794	GCTGTACGGACTCGTCCCGA
1425	64794	GTAATTTTGCCAGGCCGCGA
1426	56649	GGTCTTCAGGCTCTTCCCAC
1427	56649	TGTGGATTCTTGGCCTTGGC
1428	56649	AGACGTGCTGTTTGTCGTAC
1429	1573	GCGCCCAAAGAACTACCCGC
1430	1573	GTGCCCAGTAGGAGAGTCCG
1431	1573	GCTCGCGGCGATGGGCTCTC
1432	1571	CGCCGGATGTCCTTCCAGGT
1433	1571	ACCCTCCGGAACTATGGGAT
1434	1571	GCAATGAGAGCCGGATCCAG
1435	90850	ACGGCACTCGCGCCGGAACG
1436	90850	AGCTGAACTGCAGGTCGATG
1437	90850	GGTTCTGGCGTGCCTCGGCG
1438	79716	GTGGCGTAGTTCAGGTAGAG
1439	79716	CGGCCGCCCACTTCATCACG
1440	79716	ACAATGCAGCGATGCGCTCC
1441	29104	TTTGAACGCGCTGGAGGCAG
1442	29104	ACACGTCGCTGAAGGCGCCG
1443	29104	TACGCCGTTCCACGGGCACG
1444	65220	CGCCCTGCACCGTGGTGATG
1445	65220	AAGAAGACGGCCGTGCACAA
1446	65220	TGTTCTCCGGAGTCGGCTGA
1447	29107	TCTGCAGGCCTGATCCACAT
1448	29107	ACACCACCATGGATAAGCGG
1449	29107	TTGCTGTCCCGCCTGTACAT
1450	51146	AGCAGCCTTTTCATATCCAA
1451	51146	AAACGTTGTCTATTGCTGAC
1452	51146	GGCAGCAGACTCTACGGAAC
1453	51147	CACAGACCTGGCCCGTTTTG
1454	51147	CAAGGAATTTGGTGACGACA
1455	51147	CCTGAGCTCCGAGGAAAAAT
1456	6935	TGCCGTATCTGTGGTCGTGT
1457	6935	CCAAATTAAAACTGAACCTG
1458	6935	GTTCAACCCCTTTACAAAAT
1459	64577	TACACGGTGCGGGCCCCGGT
1460	64577	TGCACTCTGACGTGTGGTGC
1461	64577	CCCGGTCTGTGCAGAACTTC
1462	81501	AATAAAACATCGTGCATGCT
1463	81501	CTCTCTTGTGGCCTGCGTGA
1464	81501	GGCACAGGGATCGTCATCTT
1465	414328	TAGAACCACACGCTGTCCCG
1466	414328	TACAGAGACATATTAACACA
1467	414328	CCATCTGAGCGGGTCGTTTG
1468	140467	GGGTTCCGAGCCCGGAGCTT
1469	140467	GACCTCGATCCAGATGTGAT
1470	140467	GCTGTTAGGATCGAGAATCA
1471	80142	TCTTGAGTCGCTTGCTGATG
1472	80142	TTTGACTACATTGTCCGCGA
1473	80142	TGTGTACCGCACGCCCACCG
1474	166655	CAGTCAAATTACGGAGCTGG
1475	166655	CTAAACAACTCCAGATTAGG
1476	166655	TAGGGCAAATGTAGTGCTTC
1477	4889	ACTACGGTAAACTTCCTCAT
1478	4889	AAGACAGACGTCAGTGTGAA
1479	4889	GTGGAACTTCAAGAAACATT
1480	2709	ACACACGCTCGGCCGTCACC
1481	2709	GACTGCAATACTCGCCAGCC
1482	2709	GCGCCCACTGTTCTCCCCAT
1483	10351	GGATGAGGCCGACATCCTGG
1484	10351	GGGTACTGAAGAGGATCACG
1485	10351	CAGCAGTTGGTTCATCCAAC
1486	4881	GCAGTACCACGGCTACCGTC
1487	4881	CCCTGGTCGTGGGCGCGCGT
1488	4881	GGCAGCAGCGAAAACGCGCT
1489	4882	GTTCGGAGCTGACAAACCGC
1490	4882	CATGACCCCGACCTGCTGTT
1491	4882	GAATGACCATTATCGTACCC
1492	4884	GCCGAGACGCTCAGCCAACT
1493	4884	TGTCCGGGACAGGTCGCCCA
1494	4884	GGCGCACATGTCGGCGTCCA
1495	4885	GAGCAAACGTGTCCAATGCT
1496	4885	AGCACCTCGCGGAAGTCGCC
1497	4885	GGTCTTCTGCCGGTGAGCCG
1498	4886	ACGGCTCATCAGTCATTACT
1499	4886	TGATAATCAACCCTCGAGGG
1500	4886	TTAATGGACCACTGGGTCTT
1501	2702	GAATGGAAGGATTGCCCTCC
1502	2702	ACTCGTAAGAGCCAGAGCCC
1503	2702	CAGGCTGAATCGTATCACAC
1504	9177	CATAAACATAGGGAAGGTCA
1505	9177	GAACTATAAGCCCATCCAGG
1506	9177	GCAGAATGCTCTTGAAGGTC
1507	10683	GTCCCGGGCCCACGGGCCTC
1508	10683	CGCTGCGAGCCGCCTGCCGT
1509	10683	ACCGCTCGAGGACGAATGTG
1510	9175	CATGATAATACAATAACATG
1511	9175	TGCCCATGGACAACTCTACG
1512	9175	CACCTCGATTGCTAGTAGAC
1513	10681	TGCAGAGCTTCCACGGACAT
1514	10681	GCCCGCTCTCCACGTCCCAC
1515	10681	TGCCATCGCCGCTCGCTGTC
1516	9173	CAGGGCGCACAAGTCATTTT
1517	9173	AATGTGATGACTGAGGACGC
1518	9173	GGTCGCCGTCACACTATAAT
1519	9170	GGACACAAGCCTCACTGCGT
1520	9170	ACCAGCCCTCAAGTGAAAGT
1521	9170	TTGCCGAGCAGGTAGTAGAT
1522	6258	CTGCCCGAAGCAAAATGACC
1523	6258	AGAGAAGTGGGGAATACGCT
1524	6258	AGCTTTTCACCCTCGTTGAA
1525	6256	CATGGAGCCTCGCCCCGTCG
1526	6256	CCCCTCGCTGCACCCGTCCC
1527	6256	CGGCATGGGCCCGCCTTTCT
1528	118987	TCGGCCACCGGGGAGCCCGA
1529	118987	GCACGACTGGCCGCACGAGC
1530	118987	CGCCATAAAGGTACTCCCTT
1531	253782	AACATCCCAGTCCAGTTGCT
1532	253782	GTTTCGACAAAGACGCAATC
1533	253782	CAGAACCTCGTCAGCGTGCT
1534	9718	TTTTCCAGCCACTCGAATGC
1535	9718	TCCTGGAGTCCCTGGACCGA
1536	9718	GAACTGGTAAAAGTCCTCAC
1537	831	TATAGCATCATCTGGCCCTA
1538	831	TGTCATCTGACTTCACCTGT
1539	831	GTTTTAAAAGCTCAGTCAGC
1540	22992	ACCGAGTCACCATACCCCGG
1541	22992	GCCGCGATGAGCGCTTCAAA
1542	22992	GAGGTACGATCCCCGGATCT
1543	8884	GGTCATGTTCGCGTATTACC
1544	8884	AGAGGGACACCTGCTGGAAG
1545	8884	CCTCAGTTCCCGCACGGAGA
1546	8541	TGGAATCCCCGCCAGGACCC
1547	8541	GTGCCAGCTGCGGGAGCGCC
1548	8541	CTTGCCCAGCTCACGGTGCG
1549	8887	TCGGCAAGAAGTTGTCTTTC
1550	8887	CAACGTACGAGACAGAACGA
1551	8887	AGACCTGCATACTGCACGCT
1552	3479	GATGCTCTTCAGTTCGTGTG
1553	3479	GACGCTCTGCGGGGCTGAGC
1554	3479	CAGCTCTGCCACGGCTGGAC
1555	84733	GCTGAGCAGCGTGGGCGAGC
1556	84733	CTTGCTCAGGATGCACTCGG
1557	84733	ACCAGCCGCGCCACTTGACC
1558	84735	ATTGGAAGACTCTGACCATC
1559	84735	CTGGGGAGCGATCCCACGAA
1560	84735	CGTGTGCTTCTACGGCCACT
1561	80854	ACATTCGTCATGGAGTGTGC
1562	80854	CTCCAGGGCACGTATGTAGA
1563	80854	GTTTACACTTACGAAGATGG
1564	1728	GCAGGATACTGAAAGTTCGC
1565	1728	GATTGAAGTTCATGGCATAG
1566	1728	CAGAAGAGCACTGATCGTAC
1567	1729	TGTCATCCAGCCGTCCCTTC
1568	1729	GATGCGTTTGGGGCTACATC
1569	1729	CGGAAGTCAAGTTCCTCCGC
1570	1727	CGATGATGACAAGGGCTTCG
1571	1727	TGGAGATGGGTGTATAGGGC
1572	1727	TTCCATCAATTCGAGCCGAG
1573	5243	GGTTTGATGTGCACGATGTT
1574	5243	TTTTCATGCTATAATGCGAC
1575	5243	ATTACAGTGGAATTGGTGCT
1576	9002	GGGTCTGGGTGCCGCCAGAC
1577	9002	GACGAGAGCGGGAGCACCGG
1578	9002	TTGGCCTGGGTAGCCGCGGG
1579	9001	TTCGTATTCCAAGGGCCGTT
1580	9001	CACGGCGCGTCCGAATTGTC
1581	9001	CCGCATTCTCGGCCATCCAA
1582	3005	ACGATCATGTCTGAATACTT
1583	3005	CAGGCCGAGAAGAACCGCGC
1584	3005	CCTCAAGCAGACCAAAGGGG
1585	3000	GACCCACGAGGCCCGACACG
1586	3000	CGAAGAAGCCGGGATCGCGC
1587	3000	CCCTGCTTCGCGCATTCGGC
1588	3009	GGAGCGCAATGGCCTTTCTT
1589	3009	CGCTTTGCGCTTAGCAGCGC
1590	3009	GGGATTTCTCCACCGGCGCT
1591	1582	GCGCATGAGGACCAAGCATG
1592	1582	ACGGTACCCTTGTCCAGAGG
1593	1582	GCTCCGACAACGCAGGCCAT
1594	1583	CGGGCTCCGGAAATTACTCG
1595	1583	ACTTCGTCAGTGTCCTGCAC
1596	1583	CAGGGGCAAAAAGTTCTTGG
1597	1580	GTGGGTGGGCATACGGGAAC
1598	1580	GCCAAAGCTGTGTACAGCCG
1599	1580	CATACACATCAGGGGCCTTA
1600	1581	ACCGAGTGATGTTTGAAGCT
1601	1581	CTGGAGGTCTCATGATACGT
1602	1581	AGAAGCATTGACCCGATGGA
1603	1586	GTCATACAGAATTACAATGA
1604	1586	CTCAGGGTCCCCATTCTTGT
1605	1586	TGTCTATGGACTGTCCGTTG
1606	10673	AGCCAGCAGCTTTCCGTCTT
1607	10673	CACGGTGGTGTCTTTCTACC
1608	10673	CAGAAATAAGCGTGCCGTTC
1609	284348	AGGATGACTGCGCTATCGGC
1610	284348	CACTCGGCGCCGCTGAGCGT
1611	284348	GGGCGTCATGAGTCATGAGG
1612	3316	GGGTCAGGATCTCTTCTGGC
1613	3316	ATGGCTACTATGTCCGGCCT
1614	3316	CTCACTGAGCCTAAGCTCGG
1615	57541	TGGACGTCCAAAAGGTGTCA
1616	57541	CCCACCTCCAGTTGGCGAGC
1617	57541	GGTGGGTCAGCAACATGTCT
1618	170392	ATTGAGCCAGACAGGTGCGT
1619	170392	CGACGGCATTGTGCAACGCC
1620	170392	GCAAGCCTTGACTTCCACCG
1621	5657	TGCCCGAGCTGCGGAGATCG
1622	5657	CTGCAGATGCGGGGGAACCC
1623	5657	GCGGCCGTCAGCACGAAGCT
1624	5654	GTTTTCTAAACGAGAGGTGC
1625	5654	GATCGTGACAAATGCCCACG
1626	5654	GTCAAAGTTGAGCTGAAGAA
1627	57538	CGCTTTCGCTGGAAGCGGTC
1628	57538	ATTGAGCGGGGCTCAAGCGC
1629	57538	TTCTGAAGAACGGCGGCTTT
1630	84900	TCCGAGGCGAGTGTGGATGA
1631	84900	AGCCCGAGAAGAGCGCTGGT
1632	84900	CTGGGCTCCTCGGCTGGCGG
1633	23228	GTAATTAGTGAACCCGTCTA
1634	23228	ATTCGATCCAGAACATAAGA
1635	23228	TTAATAGAGGATCAGTTCCG
1636	27020	TCGTAAGAATGCCAGCAACA
1637	27020	TTGTCCAGTAGCTGTATGTA
1638	27020	GGTTACACTGCAGGGTGACA
1639	27022	GGCCGTCAGCACCGTCTGGC
1640	27022	CGCAGGTTGCGATAGCCCCG
1641	27022	CGGCTGAGGCTGTCCGTGAT
1642	27023	CGAACATGTCCCCGCAGCTT
1643	27023	GGTGCTTAAGTCCGACCACC
1644	27023	CTGCAGGTACTGCGCCGCGT
1645	23220	GACATGGGGGGCGAGGTGGC
1646	23220	GCCGTGGTCAATGGCAGCAC
1647	23220	GCGATGGGGCGGTCTTCAGT
1648	6419	GACACAAATGCATCCGGGAA
1649	6419	ACTTGCTCCTGTCTCCGCCA
1650	6419	CTCCAGATCCTATATCTCTA
1651	6414	CAGTATGCACAGGTATCAGC
1652	6414	GAACCATTGGAGTTTAGCAT
1653	6414	GTTGCTTACATAAGGAGCTT
1654	7776	AGCGCACGCCGTTCTCCTCG
1655	7776	GTTCCGCAAGCCCAGCGACC
1656	7776	CAGCGTGCTCTTCACGGCGA
1657	7775	CACAGCAGAGTACTCGTAGT
1658	7775	CTGCAGAGCTAGTGCAGACT
1659	7775	ATACCAGCTGGAATCTTGCA
1660	7771	TAATTCCCTCGGCCAGGTTT
1661	7771	AAAGTGCAGGTGGGTTAATC
1662	7771	TGACGGGAGGAAAGCTCTTT
1663	7770	AGGTTGCAAGTGAATTAACC
1664	7770	AGAGTCACCTTGTAATAACT
1665	7770	ATGTATTCCCGCAAGAATGC
1666	50848	CACTGGGACATACACTTGTA
1667	50848	TTCCCGTGTCACGGACTTGA
1668	50848	ATTATAGCAAACGAGTCTGG
1669	55621	CGCCTTTCCCAGTGCCAACG
1670	55621	ACGTTCTTCTCCGTAGGGCC
1671	55621	TTTTCGAGTGGCAGTCTCCA
1672	7779	CAACGTGGCCCCGGGCGAGC
1673	7779	GGGCGGGTGCTCTTAACGCG
1674	7779	GATCCGAGCCGAGGTAATGG
1675	3916	CTGCTGACGCACAATGCATG
1676	3916	CAACGGGACCGCGTGCATAA
1677	3916	GTGAACTACGACACCAAGAG
1678	3915	AAGGCGGCGTTGACGAACTC
1679	3915	TGGTGGCCACCAACACGTGT
1680	3915	GTGTGCAGACCGGGGTGACC
1681	3914	CTCACCTACGCCAACCCGCA
1682	3914	CAGTGAAGCCCGGCTTGCAT
1683	3914	CACACACACTGCCCGGTCAC
1684	3913	CCTGGACCACCTAATTTGGG
1685	3913	AGCGTCGCCCAACCATGTGC
1686	3913	CGCCCCTGTGACTGCGACGT
1687	3912	AACAAACTACACGGTGAGGT
1688	3912	TTCTCAAAGCACACCGGCCG
1689	3912	CGGGGATGGTATTACCACAT
1690	3911	CCGCTGTGCCACCGGATACT
1691	3911	GGCCTGTAGCACCTACTTCG
1692	3911	AGCAGCGTTTCGGCAGAACA
1693	3918	TGGGGGCTCCAATTATTGCT
1694	3918	TTGAGTATCGAAGGTTACTG
1695	3918	ATATGTAGCTCGGATGCGGA
1696	6732	CTTGGGTCATTTTATTAGGT
1697	6732	ATGGAGAAAGAGTCGGGCCC
1698	6732	GCTTCTCTAGTAATTCTGCC
1699	8317	AGTTATTGCTATGCCATATC
1700	8317	ATATTCCCGTACTTCTTGAA
1701	8317	TTGAAACGCATTCATCAGTT
1702	6734	GCTGATCCGCAGGAAGCGCG
1703	6734	GAAAGTTCTACTCCGTTCTC
1704	6734	TTCTGCAGGGACTGGTTTGC
1705	8312	CACTCCGAGGCGCTCGGATC
1706	8312	AAACTGTAGCTGGCGGGCCT
1707	8312	CTTCGGTGAAACTTGCTCCG
1708	6737	CAATCGACAGCTAGCCAACA
1709	6737	AGAAAGCGCTGCCGGCACAC
1710	6737	TGGCCACACTCGATGCTCAC
1711	6738	CTACACCGGTTCTTATGTTT
1712	6738	TGTGCTTATGTCGGAGCACT
1713	6738	AGTCCGCTATAGCCTTCCGG
1714	55624	CCGGCGGGTCCTGGACGTAG
1715	55624	GACCACTGCCTCTGCGCCGT
1716	55624	TGATGGCTCGCCGAGTGTCC
1717	23275	ACTGCTCATACTCGATGACG
1718	23275	TGATAGAGGCGGCCCCATGG
1719	23275	GGATATAGACATCCCTGCGC
1720	56413	CTCAGCAGTGTCTCGTTCCC
1721	56413	GCTGCCTGGCAACGGCTTCG
1722	56413	TGCACGGGGGCGACCGCTGG
1723	23277	TTACCGCGGCTACCGGGTCA
1724	23277	CGTCCACCGCGTTGTACGTG
1725	23277	GCGCCCACCAACGACCTGAA
1726	221074	AGATTTTTTCTGCAGCGTTT
1727	221074	GATCATTACTTTGTCCCTCC
1728	221074	GAGGGTATTCGTACGATTCA
1729	9921	GTGTCCACAACGGGTTATCT
1730	9921	TTTCACTGAGTGAGAAGACG
1731	9921	CTTCATCAGCTGCATCGTAA
1732	9924	CACACCACTTCAAGTACATG
1733	9924	CACCTTGAGGAAACGGTCGC
1734	9924	GAGAGACCTCCGTACTTTTA
1735	9927	CCGTGATCAATGCCATGCTC
1736	9927	CAATTGCTTCCTGCGGGTAG
1737	9927	GAGGCCTTTCTCCTTACCGA
1738	216	CGAAAGAGATCGTCTGCTGC
1739	216	GTATAATAGTCGCCCCCTCT
1740	216	AGCATCCATAGTACGCCACG
1741	217	GCTGGGCTGATAAGTACCAC
1742	217	GCTGAAGAAGTCTCCGTCAA
1743	217	ATGAACCTGTGGGGGTGTGC
1744	215	CACCAAGGGGTAGACTTTGT
1745	215	CGCCGGGGAGCCCACGCAGG
1746	215	CGCAAGGACCCGCGGGCTTT
1747	213	GCAACTCTTCGTGAAACCTA
1748	213	CAACCCAAACCTCCCCCGAT
1749	213	GTGCACATCACATCAACCTC
1750	210	ATGTCAGGTGGTAGCCCCGT
1751	210	GGTGGCATTGGCGTATGCCA
1752	210	TGAGGAGAGCCGCCAGCGGC
1753	211	GAAACGATCATACTGAAAAG
1754	211	CTGAATAGTCATCTGCCATG
1755	211	AGTCGCCACCCACGGGTGTG
1756	218	TTCGACCATATCCTGTACAC
1757	218	TTGAGCAGCTCCGTGGTCTC
1758	218	GATCTGTACCCAGTAATCAA
1759	219	AGTCCAAGGCGTAAGACTCT
1760	219	AAGGTGTATCGGTACTTTGC
1761	219	GTGAACATCATCACGGGGTA
1762	124222	GCGAGCTGGCCCAGTCCAGC
1763	124222	TTCAATAAGTTCGTGCTGAC
1764	124222	CCGGCCCGCCAGCAGCGGCT
1765	25778	TCTGGATGATGCTACTAACA
1766	25778	CATTTCCTCCTGCTTTCGGT
1767	25778	TCTGGAATATACTCGAAAAA
1768	81844	GCCCCAGGCTGAGTACCCGG
1769	81844	TGGAAGGGGCGATCGCACAG
1770	81844	CAAAGGACAGCCGAAGAAGG
1771	85363	TCATCTCAGATCTGGAGCAT
1772	85363	TCTCAGTTTCAGAGTTCGTA
1773	85363	CTCAAAATCTGCCAAGACGT
1774	3645	ACCTGGCGCCAACCACATCG
1775	3645	GTCCCCAGTCAATGGTGGAG
1776	3645	AGATGACCAGTGCATAGCCC
1777	3643	TGATGCGGGGTCTCAAGCCC
1778	3643	GTCTACCACCGTCCAACTGT
1779	3643	CAGAATGTGACGGAGTTCGA
1780	3642	GCTGCATGGGCGCGCTCCGC
1781	3642	GGCCCGCGGGCCGCGCACTT
1782	3642	TTCTCGTGCTCGCGGCTCAC
1783	3640	CCCGCTGGTCCACCGAAGCC
1784	3640	CTAGCGCGCGTACGAAGTGG
1785	3640	CAACTTCTCACGCATCTCTG
1786	2553	GGGCCATGCCAGCATAGTAG
1787	2553	TAATGGTGTTCGGTCCACTT
1788	2553	ACAGAGGTACTGCTGCGAGC
1789	2554	ATGTATTTTTCCGTCAAAGC
1790	2554	CCTCCGGTTAAATAACCTAA
1791	2554	GTGATCCGCAGGAGTTTGTT
1792	2556	ATGACAACCGGCTGCGACCT
1793	2556	CAGAAGACGATCCAAGATTC
1794	2556	GCTGTCATCAGGAATATCTG
1795	2558	TTGTCGGAAAAACACGTCTA
1796	2558	ATGAAAGGCTTCGGTTTAAG
1797	2558	GGGTCCAGATCTTGCTGGCA
1798	2559	CTAGGGAAACTCGAAGTTGA
1799	2559	AGCCTTCAAGCAAGTTGTCC
1800	2559	AATCGGCTGCGGCCGGGATT
1801	5010	GTCAGCAGCAGTAAAATGGC
1802	5010	GTTCTTCCCTGCATCCGGAT
1803	5010	CCGGTGTGGCTAAGTACAGG
1804	5013	GCTGGCGGCATTTGGCGCGG
1805	5013	AGAAGAAGTCCTCTCCAGTG
1806	5013	AGCTCGGGCTCCGAAAGCAG
1807	5015	AATCAACTTGCCCGAGTCGA
1808	5015	TCGGGCGCAGCTAGATGTGC
1809	5015	CTCTCCCGGCGCTGTTTCCG
1810	200010	ATGTGGAAAGCATCGGGCCG
1811	200010	CAAGGGATGTCCCCGCTCAC
1812	200010	GTGAGCCCGAAAATGAGACC
1813	116143	CTCGTACAGCTGAATGACGC
1814	116143	ACCATGGGCAACTTCGCACG
1815	116143	ACACGGTGTTTGACTGTAAG
1816	339976	GCCCACACTCGGTGGTCACT
1817	339976	TATCTTGTCCTGAGTGCTGG
1818	339976	TCCCCAGACGCTCGTTTGAC
1819	915	GAGGAATATATAGGTGTAAT
1820	915	TCCCTCTACCCATGTGATGC
1821	915	GATACCTATAGAGGAACTTG
1822	917	GTGTATGACTATCAAGAAGA
1823	917	GAATCTGGGAAGTAATGCCA
1824	917	TACACTGATACATCCCTCGA
1825	9545	CCGTCTACCGCCATGACAAG
1826	9545	ACTGACGAAGGCGGGAGTGA
1827	9545	TTCCTTCCTGTTCCGATACG
1828	911	CATGGAAGGAGACGTGTTCC
1829	911	CTCATTTGTCAACCAATCCT
1830	911	TTTCCTGCATAACTGGTCCA
1831	910	CGAGAAGTACAAGACTTTGC
1832	910	TACCTTTAGACCAAGGCTTC
1833	910	CATGGCTGGGATAGCGACTC
1834	912	CGGAGGGGGAAAAGCCTTTG
1835	912	CTGGACGCGCACCGACGGCT
1836	912	CTGAACGTGCCCTGGGACCA
1837	387748	GTCTGGTATCCTACTCTGCA
1838	387748	CAATTGATGGATAGCGAAGA
1839	387748	CATTTCTCAGCACCATGAAC
1840	112398	CACTCCTGGACAGTGGTAGG
1841	112398	CTCTTCGGGACGGTTTTGGC
1842	112398	CGCCCTGGGCTGCCAATCGC
1843	112399	GACCAGATCACGTGGATCGG
1844	112399	CAGGTGTCGCTTGGAGACGC
1845	112399	GTCAAGCAGCTGCACTGCAC
1846	64210	AACTCTGGGAATCCTCCTTC
1847	64210	ATCCGTACACTGACAGTCTT
1848	64210	AACAAGCTGAAGCTGGGTGC
1849	57534	CTGGCGGCAGGTATCACACA
1850	57534	TTCCATCGAATGCCAATGAT
1851	57534	CTTTTACCGAATTACTACAC
1852	64218	TCCACAAGGCTGTGGTAAGT
1853	64218	GCCAGCTGCAGGTTGCGAAC
1854	64218	TAGACACTACAGTTGGCTCG
1855	64219	CAACCTGAATATTGATAATG
1856	64219	CTACGACGAGTAGTGGAAAA
1857	64219	GCTCCTCTTGGTGGTTTGAC
1858	57537	GGAGCAATTGTGGATTGCGC
1859	57537	ATGCTGACAGCCCCATTCGC
1860	57537	GTCAGAGACCCGTGGTCAAT
1861	29101	TAAGAAGATCATTGTACATC
1862	29101	TCATAAACATTGGGCTTGTC
1863	29101	GGATTCAGCGTCCGATCCTT
1864	30012	AGAGACGGGTATGTGGCGCC
1865	30012	GGGCCTCGGCGCGCCCTTCG
1866	30012	AACCTGAGCCTAGCGCCCGC
1867	284086	GCATACACTGACGACAGTGG
1868	284086	GCCAATGCTCAACACAGAGG
1869	284086	GCGTGCGCCCAGCTGCCACC
1870	53373	AAACTGCACCACCAGCACCG
1871	53373	AGCACTGCGCTGCATTTTCC
1872	53373	GTCGGTATTGCGGTGGCGTC
1873	79085	CTTCGAAGCATGGTCCTTGA
1874	79085	GTTCAGCCGGTTGGTCTTTG
1875	79085	GCAGGTGCCGTGTCACGGAC
1876	29930	TCCTAGGTCCTTAGCTACGT
1877	29930	TTCCGGCTCCACCGCAAGAC
1878	29930	GATTCCGGAGAGCACCCCTT
1879	7161	AGGTCGAAGTAGGTGCTGTC
1880	7161	GTCAAGCCGGGGGAATAATG
1881	7161	ATGGACGTCTTCCACCTGGA
1882	7166	CCTTTGCTTTCTAAATATTG
1883	7166	ACTCTCTGCAAGCATGGGTT
1884	7166	CAAAATACTTTCGACGTTTA
1885	79400	GCGCAGCTCATCCGGGTCAA
1886	79400	GACGCTGGCGCTCTTCGAAT
1887	79400	GCAGCGCTTCCCCGGAGTCA
1888	56949	TCACGCAGCACTCTCGAATT
1889	56949	TGCCCGGAGGGCACGGTCGA
1890	56949	GGGTGTGTGTGACGCGCCCC
1891	8078	CGAAGTAGCGTCGCCCACAG
1892	8078	CTCGGTAGTGCTCCACAGCG
1893	8078	TACCCGTTAGCTGTCAAGCT
1894	1213	CGGATAATGCAGTTTATCAC
1895	1213	GATCGCCATTCTAGCCTTGC
1896	1213	CTGTACGGTAATTGATAATC
1897	8074	GATGGGGTGCGCCATCCACA
1898	8074	ACCTGTACACAGCCACAGCC
1899	8074	GGGGGCCCGCCTCAGGCTCT
1900	23139	GCCCCATGGATGTAATTAGG
1901	23139	GACTTTGGACTGTCCAAAAT
1902	23139	GTATGAGGGTCATATTGAAA
1903	23136	TTATACCATGTCTCGCAGCT
1904	23136	TGGGCGATCTATCAACGCAC
1905	23136	CCAAGTTTCGTTATAGTGGC
1906	1445	GGTTCCACGGCAAGATCACA
1907	1445	TGAGCGGCTTCTGTACCCGC
1908	1445	CGGGAGAGCACCAACTACCC
1909	1112	GGATATCTACAACTGGATCT
1910	1112	AGTAGGGGGGTTTGCAGTTG
1911	1112	ATGGGGGGGTGTCATCGTCC
1912	1114	TCAGAGACTTGGCTGTCGGA
1913	1114	ACTATCAAAAAGGGGAGCGA
1914	1114	TAGCCGAGAGAAGAGTAGCC
1915	1441	GGAGCTGAGAACTACCGAAC
1916	1441	AGCGGATGCAGCGTATCTGC
1917	1441	GCCCGCAGAGCTCATACTGA
1918	1119	GACCTCGAGTCCAAGCAGCT
1919	1119	GTCGCGCTGCTGCCCCACGC
1920	1119	ATTCTGCACCGGGGGCGAGG
1921	23035	GTAGAGTGTATCGAGGCCTC
1922	23035	TGAAGTTGTGTCGCAAGTTG
1923	23035	GCTGTAACACGAGAGATCCA
1924	23031	CGGGAACCGCAAGAGCTTGG
1925	23031	TTGGGACCGACAATGGCGAC
1926	23031	GCAGCCCCTTGGATAGTCCT
1927	2005	GCAGCAACAGGTTCAACCGG
1928	2005	TTCTCTGCCAGTTTCTCGGC
1929	2005	CGCAATGACTACATACACTC
1930	23645	GCCTGAAGATCGGGGGGACA
1931	23645	AGGTCCTGGGAGTATCGTTC
1932	23645	GTGCCAACCCAGTGATGAAG
1933	26508	CAACAGCTACGCAGCCGAGA
1934	26508	GAGAGAAGGCGAATCCGGAC
1935	26508	ACTCCCGAAAACCAATGCTC
1936	23647	GGGACAAGTATGAGAAGCTG
1937	23647	TGGTCGACTTGAGAGTGCCC
1938	23647	TGCCTACCGAACAGACTTAG
1939	4726	CGCCACACCGGTTCAGCAGC
1940	4726	CGCCAGGTGTTTCGGGGTGC
1941	4726	TGCGTGACCTTCTCCCCGGT
1942	59350	ATATATTTATTCGTGATCGG
1943	59350	ACAATAAGCATGCGCAGCTG
1944	59350	AGTACTCATTGTCAGCTTGT
1945	4720	TTCTTCACAATTGTGTCCTT
1946	4720	CGACTAGTGATGGAATTGAG
1947	4720	CACATCGGGCTCCTGCACCG
1948	4723	TGTACCAGTCACCTCGACTC
1949	4723	GAAGGGGCCCGACTGGATCC
1950	4723	AGATCAAGACATCGGGTTTG
1951	130589	CTGGACTGATGCGCGAGAAC
1952	130589	CCCCGGAGAGTTAAAAGTCT
1953	130589	TATGAGCTCTCCGCCATCCA
1954	4783	GATTATCAAGCAAGAGCCGA
1955	4783	CTCCTGCGTGTGTTCTACTG
1956	4783	GGACGAGCACGAACCCTCGA
1957	4782	GGCGCGGACGTGAGGCAGCA
1958	4782	ATCACCGGCAAGAAGGCGCC
1959	4782	TGCGGCGCATCGACTGTCTC
1960	4781	GTTTTTGGCATACTACGTGC
1961	4781	GTGCTGGGTTTGTGCAATGT
1962	4781	TATTCGCCAGGAGTATCGAG
1963	4780	TGAGTTCACTGTCAACTGGT
1964	4780	ATTGTCAACTTCTGTCAGTT
1965	4780	CAAGCTGGTTGAGACTACCA
1966	51304	CTATACACGTAGTCTCGAGA
1967	51304	GCCGTCACGGATAAACCACA
1968	51304	TTCTCTGGCTGGAGGTATTC
1969	51305	GGCGTCCAGTGGAAATTCGC
1970	51305	CAGCGAGGACTACCGGCAGC
1971	51305	CATCTCGTGGTCCGACTCGA
1972	5826	GTTTAAGACTCTGACATTCC
1973	5826	CAGGACCCCATAGTACTGAC
1974	5826	CAATTTGTGATCTACCAGGT
1975	5829	CCGCGCTGCTACTACTGCAA
1976	5829	CATCCCGCTCGAAGAAGTTC
1977	5829	TGACCGCCATGGGGAAGACG
1978	5828	CGTGCTTATGGGTTTTCTTG
1979	5828	TCAAAGCGAGCTAACAGCCC
1980	5828	TTAGTTCAAGTGCATCCAAC
1981	11266	CAGGTGATCTGGCTCCGCGA
1982	11266	GGCCTGGGGTCGAGGATCTA
1983	11266	TGTCCAGCGCTGGCACGAAG
1984	56623	GACAGCAAACAAGGTCGACT
1985	56623	CGGAGGCGATGTCCAGGCTC
1986	56623	GGAAATCCCCAAGTCCCGCG
1987	54101	ACAAGGTGCGCCATGTCCAC
1988	54101	CGTGAACTCGCCCGCGTCGA
1989	54101	GGGCGACGGCGGGACCCCAT
1990	169436	GGACGGCCTTCAGGCTGCCT
1991	169436	TCCCGGATGTGGAAACCTTC
1992	169436	TTATCGTTATTCGATCCGAG
1993	171019	GCCATCCGGCTCGGCATGCT
1994	171019	GCGGATCCCGGCCTTCTCTC
1995	171019	CGCGCTTCGCAGTGGAACAG
1996	10455	TCCAGGCTCCACCTGACTAG
1997	10455	CAGGCAGAACTATGTGGATT
1998	10455	TGGGACGCATGGAATGCCCT
1999	81832	CCACCTGTCATAAAATCCAG
[truncated: 28,844 more rows]
